# Supplementary material for: Genome-wide discovery and integrative genomic characterization of insulin resistance loci using serum triglycerides to HDL-cholesterol ratio as a proxy
Source: Nat Commun. 2024 Sep 14;15:8068. doi: 10.1038/s41467-024-52105-y (PMC11401929; doi:10.1038/s41467-024-52105-y)
Supplement: Supplementary file 4 — Supplementary Data 1-13 [file 41467_2024_52105_MOESM4_ESM.xlsx]

## Sheet: SD1
Supplementary Data 1. 251 TG/HDL Genomic risk loci
Nearest Gene	Lead SNP	Chr:Pos	Effect Allele	Other Allele	EAF	Beta (SE)	P-value (corrected)	-log10(TG P-value)	-log10(HDL P-value)	TG/HDL Boost Statistic	Beta (SE) - Female	P-value - Female	Beta (SE) - Male	P-value - Male	Sex-dimorphic t-statistic	Sex-dimorphic p-value	Sex-dimorphic locus	MGBB Replication SNP	MGBB Beta	MGBB P-value	MGBB Replication power
CETP	rs9939224	16:57002732	G	T	0.791	-0.11 (0.0025)	2.82e-308	29.72	1953.18	-1539.75	-0.12 (0.0035)	6.562009e-188	-0.11 (0.0039)	2.708601e-151	0.715	4.74e-01		rs12720922	0.097	1.81e-29	1.000
LPL	rs271	8:19813702	A	G	0.146	-0.12 (0.0029)	3.58e-307	324.57	361.59	50.35	-0.13 (0.0041)	2.896278e-169	-0.14 (0.0045)	2.391116e-176	-2.189	2.86e-02		rs254	-0.110	2.52e-33	0.999
BUD13	rs61905108	11:116624601	A	C	0.046	0.2 (0.0048)	1.37e-275	437.53	93.46	-68.09	0.19 (0.0069)	1.008678e-132	0.23 (0.0077)	2.238270e-173	4.647	3.37e-06	Y	rs59455853	0.127	2.23e-24	0.936
TRIB1	rs2954027	8:126485294	A	T	0.469	-0.081 (0.002)	1.15e-256	423.53	72.35	-79.55	-0.08 (0.0029)	5.871602e-136	-0.092 (0.0032)	9.848951e-152	-2.739	6.15e-03			-0.078	3.29e-30	1.000
MLXIPL	rs35493868	7:73039406	G	C	0.202	-0.094 (0.0025)	1.41e-228	397.86	54.20	-91.68	-0.1 (0.0036)	1.185325e-146	-0.095 (0.004)	1.976430e-107	1.607	1.08e-01			-0.086	5.43e-23	0.998
GCKR	rs780094	2:27741237	C	T	0.617	-0.077 (0.0021)	2.28e-224	519.04	1.51	-218.53	-0.08 (0.003)	9.525881e-129	-0.083 (0.0033)	1.289018e-119	-0.718	4.73e-01		rs6547692	-0.059	3.47e-18	1.000
ANGPTL4	rs116843064	19:8429323	A	G	0.019	-0.25 (0.0073)	1.03e-189	204.08	201.22	49.81	-0.24 (0.01)	4.572922e-91	-0.29 (0.011)	5.163367e-122	-3.802	1.43e-04	Y		-0.268	9.04e-27	0.052
APOC1	rs483082	19:45416178	T	G	0.236	0.077 (0.0024)	4.87e-172	302.36	36.48	-72.26	0.059 (0.0034)	6.167915e-55	0.11 (0.0037)	2.219695e-156	10.188	2.25e-24	Y	rs5117	0.066	1.14e-15	0.991
CD300LG	rs72836561	17:41926126	T	C	0.032	0.17 (0.0057)	1.59e-141	129.38	222.80	-33.76	0.17 (0.0082)	2.042881e-75	0.19 (0.0091)	1.907053e-79	1.695	9.00e-02			0.174	1.80e-14	0.076
FADS2	rs174566	11:61592362	G	A	0.351	0.06 (0.0021)	2.63e-129	117.79	187.57	-14.96	0.063 (0.003)	1.356519e-77	0.065 (0.0034)	9.351677e-71	0.444	6.57e-01			0.064	6.24e-19	0.987
PLTP	rs6073958	20:44551855	C	T	0.199	0.066 (0.0025)	5.74e-113	107.14	161.34	-10.71	0.076 (0.0036)	4.008298e-81	0.062 (0.004)	5.636491e-47	-2.789	5.29e-03			0.057	6.27e-12	0.824
DOCK7	rs10889333	1:62957030	A	G	0.352	-0.054 (0.0021)	1.12e-107	309.98	10.51	-166.47	-0.049 (0.003)	8.319671e-48	-0.066 (0.0033)	6.356570e-75	-4.052	5.07e-05	Y		-0.043	1.63e-09	0.956
GALNT2	rs4846920	1:230301574	G	A	0.844	-0.067 (0.0028)	4.90e-95	82.87	160.69	-34.18	-0.068 (0.004)	3.365063e-53	-0.071 (0.0044)	5.463074e-50	-0.461	6.45e-01		rs4846918	-0.048	6.97e-07	0.549
IRS1	rs2943645	2:227099180	T	C	0.646	0.048 (0.0021)	2.48e-85	78.23	111.40	2.06	0.045 (0.003)	9.628583e-41	0.059 (0.0033)	3.395385e-59	3.240	1.20e-03			0.054	2.43e-14	0.866
PDIA3	rs139974673	15:44027885	C	T	0.026	0.14 (0.0063)	5.60e-76	110.46	43.21	-9.59	0.16 (0.009)	1.223869e-60	0.12 (0.01)	1.663583e-27	-3.558	3.74e-04			0.139	1.47e-14	0.014
APOB	rs533617	2:21233972	C	T	0.040	-0.1 (0.0052)	5.14e-67	83.34	56.21	5.48	-0.1 (0.0074)	4.286330e-37	-0.11 (0.0081)	1.760497e-37	-0.803	4.22e-01			-0.112	2.44e-09	0.024
TM6SF2	rs58542926	19:19379549	T	C	0.075	-0.074 (0.0038)	8.48e-63	159.08	1.63	-75.93	-0.058 (0.0055)	2.547500e-21	-0.1 (0.006)	3.763780e-55	-5.761	8.36e-09	Y		-0.047	6.34e-04	0.075
VEGFA	rs6905288	6:43758873	A	G	0.568	0.039 (0.002)	8.54e-63	76.33	53.90	6.81	0.041 (0.0029)	3.214975e-37	0.042 (0.0032)	4.079900e-33	0.106	9.16e-01			0.044	5.78e-11	0.710
CMIP	rs2925979	16:81534790	C	T	0.700	-0.04 (0.0022)	1.90e-55	50.82	78.04	-4.77	-0.062 (0.0031)	3.111573e-70	-0.018 (0.0035)	3.523496e-06	9.898	4.24e-23	Y		-0.039	1.30e-07	0.495
KLF14	7:130438531_CTTTTTT_C	7:130438531	C	CTTTTTT	0.516	-0.037 (0.002)	2.50e-55	60.90	58.43	12.20	-0.054 (0.0029)	4.352597e-63	-0.021 (0.0032)	1.542473e-09	7.959	1.73e-15	Y	NA	NA	NA	NA
AC022431.2	rs11429307	5:55857025	GT	G	0.191	0.046 (0.0026)	2.26e-54	77.67	36.15	-5.85	0.053 (0.0037)	1.756456e-38	0.044 (0.004)	9.034474e-24	-1.703	8.85e-02		rs28650790	0.039	3.48e-06	0.282
AFF1	rs2035403	4:88018991	G	A	0.399	0.035 (0.002)	3.67e-49	69.41	27.51	-4.59	0.035 (0.0029)	1.107645e-26	0.04 (0.0032)	6.002504e-30	1.231	2.18e-01			0.032	3.90e-06	0.501
COBLL1	rs79953491	2:165555539	G	A	0.120	-0.05 (0.0031)	2.78e-44	49.23	45.72	9.03	-0.063 (0.0045)	1.564866e-37	-0.043 (0.0049)	6.343487e-16	3.251	1.15e-03			-0.042	2.90e-05	0.084
DNAH10	rs7133378	12:124409502	A	G	0.318	-0.035 (0.0022)	1.44e-43	39.34	72.89	-15.60	-0.047 (0.0031)	1.018864e-42	-0.025 (0.0034)	1.425380e-11	4.996	5.84e-07	Y	rs7307277	-0.034	1.40e-06	0.329
LPA	rs41272086	6:161008646	A	G	0.106	0.05 (0.0033)	2.52e-40	32.23	72.75	-19.81	0.052 (0.0047)	1.006719e-23	0.056 (0.0051)	2.422653e-23	0.508	6.12e-01			0.045	2.97e-04	0.055
BMP8A	rs111564351	1:40002356	C	A	0.228	0.037 (0.0024)	5.40e-40	26.89	84.35	-31.86	0.044 (0.0034)	3.506834e-30	0.035 (0.0038)	2.337013e-17	-1.744	8.12e-02		rs11206374	0.029	5.43e-04	0.193
JMJD1C	rs7924036	10:65191645	T	G	0.503	-0.029 (0.002)	2.77e-35	55.33	12.47	-9.17	-0.035 (0.0029)	2.541619e-28	-0.025 (0.0032)	4.648401e-13	2.527	1.15e-02			-0.043	1.86e-10	0.301
ACP2	rs75393320	11:47266471	C	G	0.152	-0.041 (0.0028)	2.94e-35	19.68	93.45	-47.32	-0.04 (0.004)	2.461113e-19	-0.046 (0.0045)	4.188774e-21	-0.924	3.56e-01			-0.024	1.57e-02	0.078
PLCB3	rs71468663	11:64018104	AC	A	0.046	0.067 (0.0048)	1.23e-32	39.37	29.19	3.24	0.077 (0.0069)	1.228679e-23	0.067 (0.0077)	1.029378e-15	-0.994	3.20e-01		rs56271783	0.082	1.50e-06	0.007
RSPO3	rs6916318	6:127435106	T	A	0.531	0.028 (0.002)	1.42e-32	36.55	26.77	5.97	0.04 (0.0029)	5.829936e-35	0.018 (0.0032)	2.282826e-07	-5.274	1.34e-07	Y		0.030	1.00e-05	0.255
CITED2	rs632057	1:27021913	G	T	0.628	-0.029 (0.0021)	1.74e-32	41.33	23.31	1.07	-0.041 (0.003)	8.169319e-35	-0.019 (0.0033)	8.149772e-08	5.103	3.34e-07	Y		-0.030	1.16e-05	0.224
ARID1A	rs114165349		C	G	0.023	0.092 (0.0067)	3.13e-32	34.03	37.79	4.27	0.11 (0.0096)	1.281976e-23	0.086 (0.011)	8.564601e-14	-1.461	1.44e-01			0.066	1.04e-02	0.003
SLC39A8	rs13107325	4:103188709	T	C	0.075	0.052 (0.0038)	9.95e-32	13.65	109.37	-67.99	0.051 (0.0055)	4.976577e-17	0.059 (0.006)	1.451519e-19	0.994	3.20e-01			0.070	2.64e-08	0.017
RGAG1	rs7890102	23:109775721	T	C	0.394	-0.023 (0.0017)	8.98e-31	55.94	8.17	-15.84	-0.021 (0.0029)	6.682134e-11	-0.025 (0.0023)	7.848566e-24	-1.056	2.91e-01		NA	NA	NA	NA
PDXDC1	rs11075253	16:15148646	A	C	0.297	-0.03 (0.0022)	1.00e-30	36.26	26.66	3.78	-0.031 (0.0032)	1.090274e-18	-0.033 (0.0035)	5.767907e-18	-0.415	6.78e-01		NA	NA	NA	NA
PCCB	rs684773	3:135956305	C	A	0.767	0.031 (0.0024)	6.27e-30	36.48	25.60	2.49	0.035 (0.0034)	1.022751e-20	0.032 (0.0037)	7.222756e-15	-0.741	4.59e-01			0.019	1.70e-02	0.108
SOX7	rs7821812	8:10644101	C	G	0.207	0.032 (0.0025)	4.52e-28	38.31	11.31	-1.84	0.031 (0.0036)	8.047521e-15	0.038 (0.004)	1.872393e-18	1.325	1.85e-01			0.026	3.18e-03	0.078
CYP26A1	rs10786069	10:94845546	T	C	0.532	-0.025 (0.002)	4.50e-27	38.07	14.73	-2.94	-0.027 (0.0029)	4.501229e-17	-0.027 (0.0032)	2.368530e-15	-0.115	9.08e-01			-0.031	4.83e-06	0.173
PGS1	rs4969179	17:76391454	G	T	0.604	-0.025 (0.0021)	9.92e-26	17.77	54.56	-21.23	-0.025 (0.0029)	1.113986e-14	-0.028 (0.0032)	2.133585e-15	-0.655	5.13e-01			-0.031	5.90e-06	0.142
GPAM	rs2792751	10:113940329	C	T	0.726	0.027 (0.0022)	1.61e-25	13.47	69.09	-36.05	0.03 (0.0032)	7.777881e-17	0.028 (0.0036)	7.959258e-13	-0.468	6.40e-01		rs2487294	0.009	2.15e-01	0.093
NISCH	rs6800707	3:52516293	G	C	0.810	0.031 (0.0026)	5.37e-25	28.57	21.90	3.77	0.039 (0.0037)	1.829495e-21	0.025 (0.004)	1.680526e-08	-2.656	7.90e-03			0.032	2.08e-04	0.052
PLA2G12A	rs114816312	4:110638824	T	C	0.008	0.14 (0.012)	6.43e-25	28.50	25.63	3.74	0.14 (0.017)	2.296155e-14	0.16 (0.019)	8.763455e-15	0.681	4.96e-01		rs189866430	0.133	1.18e-02	0.001
PLA2G6	rs200725415	22:38575498	C	CT	0.440	-0.024 (0.002)	9.26e-25	26.08	28.08	3.95	-0.021 (0.0029)	4.508507e-11	-0.031 (0.0032)	5.156928e-19	-2.334	1.96e-02			-0.025	2.05e-04	0.139
RBPJ	4:26050450_AC_A	4:26050450	A	AC	0.166	0.032 (0.0027)	1.01e-24	27.24	24.69	4.73	0.044 (0.0039)	1.522733e-24	0.024 (0.0043)	2.639400e-07	-3.646	2.66e-04			0.012	1.88e-01	0.040
PDE3A	rs11045171	12:20470199	G	A	0.198	-0.029 (0.0025)	4.56e-23	25.14	24.70	4.62	-0.032 (0.0036)	1.203998e-15	-0.026 (0.004)	1.557450e-09	1.173	2.41e-01			-0.028	1.13e-03	0.046
ACACB	rs149793040	12:109661672	G	A	0.002	-0.26 (0.023)	5.87e-23	27.70	15.86	1.91	-0.28 (0.033)	3.708541e-14	-0.26 (0.036)	3.240290e-11	0.336	7.37e-01			-0.303	5.93e-03	0.000
NAT2	rs1495741	8:18272881	A	G	0.779	-0.028 (0.0024)	1.02e-22	53.00	0.45	-23.71	-0.025 (0.0035)	7.814772e-11	-0.032 (0.0039)	9.381468e-15	-1.433	1.52e-01		rs4921914	-0.012	1.27e-01	0.049
NFE2L3	rs10642257	7:25992323	AAGGCC	A	0.161	-0.031 (0.0027)	2.01e-22	42.30	4.68	-13.41	-0.042 (0.0039)	1.724223e-21	-0.024 (0.0043)	2.859289e-07	3.118	1.82e-03		rs4722551	-0.018	5.52e-02	0.029
SNX10	rs1534696	7:26397239	A	C	0.540	-0.023 (0.002)	3.93e-22	23.36	18.70	5.13	-0.029 (0.0029)	3.882038e-19	-0.018 (0.0032)	1.475345e-07	2.542	1.10e-02			-0.026	1.17e-04	0.109
LIPG	rs1943977	18:47173181	G	A	0.823	-0.029 (0.0026)	3.46e-21	1.14	257.80	-230.57	-0.031 (0.0038)	1.097384e-13	-0.028 (0.0042)	8.194924e-10	0.620	5.35e-01			-0.035	2.13e-04	0.032
HMGA1	rs114760566	6:34192036	A	C	0.045	0.053 (0.0049)	3.68e-21	15.79	34.98	-7.79	0.066 (0.0069)	1.485596e-17	0.046 (0.0077)	4.132485e-08	-2.004	4.51e-02			0.000	9.83e-01	0.003
HNF4A	rs1800961	20:43042364	T	C	0.031	0.063 (0.0058)	5.33e-21	1.27	144.88	-117.91	0.068 (0.0083)	1.243392e-13	0.062 (0.009)	2.985921e-10	-0.544	5.86e-01			0.056	6.19e-03	0.002
SNX13	rs17138358	7:17920253	C	G	0.398	0.022 (0.0021)	2.13e-20	13.04	44.41	-18.23	0.021 (0.0029)	1.923491e-10	0.027 (0.0032)	1.170998e-14	1.512	1.31e-01			0.015	2.43e-02	0.084
PEPD	rs62102718	19:33891013	T	A	0.286	0.024 (0.0022)	2.29e-20	19.94	27.74	-1.61	0.021 (0.0032)	2.256915e-09	0.029 (0.0035)	2.009425e-14	1.771	7.65e-02			0.022	3.32e-03	0.060
TSC22D2	rs62271373	3:150066540	A	T	0.060	0.046 (0.0043)	2.56e-20	20.87	19.71	5.19	0.048 (0.0062)	1.635810e-12	0.048 (0.0068)	6.358943e-11	-0.016	9.88e-01			0.060	4.83e-05	0.005
AC022431.2	rs60803019	5:55808415	C	T	0.065	-0.043 (0.0041)	4.90e-20	22.26	20.43	3.42	-0.042 (0.0058)	5.611503e-11	-0.049 (0.0064)	1.303708e-12	-0.853	3.94e-01			-0.041	2.72e-03	0.005
INSR	rs3890483	19:7220596	T	G	0.441	0.022 (0.002)	5.41e-20	22.56	15.05	3.06	0.027 (0.0029)	8.184215e-17	0.017 (0.0032)	7.445680e-07	-2.326	2.00e-02			0.022	1.34e-03	0.085
PSKH1	rs113563886	16:67947158	C	T	0.117	-0.033 (0.0032)	7.84e-20	4.51	88.04	-62.63	-0.033 (0.0045)	3.037482e-11	-0.037 (0.005)	1.136787e-11	-0.506	6.13e-01			-0.019	6.60e-02	0.014
R3HDM2	rs567895	12:57823192	T	C	0.252	0.024 (0.0023)	2.38e-19	15.05	34.08	-9.32	0.021 (0.0033)	9.657297e-09	0.03 (0.0037)	2.107952e-14	1.936	5.29e-02			0.018	2.43e-02	0.044
TIMD4	rs1501908	5:156398169	C	G	0.635	0.021 (0.0021)	2.04e-18	56.51	4.70	-33.00	0.019 (0.003)	8.414158e-09	0.026 (0.0033)	8.014585e-13	1.538	1.24e-01		rs55776147	0.025	2.79e-04	0.061
ASAH2B	rs41274050	10:52573772	T	C	0.010	0.1 (0.01)	3.00e-18	28.34	4.30	-5.06	0.1 (0.014)	4.276391e-11	0.11 (0.016)	4.773400e-10	0.184	8.54e-01			0.093	1.68e-02	0.001
LEKR1	rs67261871	3:156797941	C	T	0.395	-0.021 (0.0021)	3.14e-18	18.59	22.12	1.14	-0.018 (0.0029)	2.864684e-08	-0.025 (0.0032)	6.669841e-13	-1.706	8.79e-02			-0.016	2.21e-02	0.064
TTLL4	rs148358468	2:219590348	A	G	0.050	0.047 (0.0046)	5.50e-18	19.44	16.06	3.49	0.05 (0.0067)	2.362283e-11	0.046 (0.0073)	5.821636e-09	-0.348	7.28e-01			0.058	9.24e-04	0.003
TNFAIP8	rs1045241	5:118729286	T	C	0.272	-0.023 (0.0023)	5.53e-18	21.17	15.79	1.76	-0.033 (0.0032)	1.620102e-19	-0.014 (0.0036)	3.546970e-04	4.014	5.97e-05	Y		-0.021	4.99e-03	0.042
RP11-1102P16.1	rs13269725	8:72459889	G	A	0.079	0.037 (0.0038)	1.21e-17	20.07	12.58	2.40	0.051 (0.0054)	2.120023e-17	0.026 (0.006)	6.804928e-05	-3.241	1.19e-03			0.022	1.11e-01	0.006
FLNA	rs2070829	23:153586165	C	G	0.112	-0.026 (0.0026)	1.49e-17	15.58	21.68	0.67	-0.022 (0.0046)	1.971439e-05	-0.028 (0.0036)	1.713924e-13	-1.235	2.17e-01			-0.019	4.76e-02	0.010
ADRB1	rs2773469	10:115798895	G	A	0.735	-0.022 (0.0023)	1.92e-17	18.32	19.30	2.90	-0.023 (0.0033)	1.239140e-10	-0.024 (0.0036)	5.189184e-10	-0.204	8.38e-01			-0.017	1.91e-02	0.038
FFAR4	rs10786114	10:95309022	T	C	0.875	-0.03 (0.003)	1.96e-17	21.44	18.39	0.75	-0.039 (0.0043)	9.012599e-16	-0.023 (0.0048)	6.910517e-06	2.492	1.27e-02			-0.006	5.49e-01	0.012
PPARG	rs2067819	3:12359049	A	G	0.214	-0.024 (0.0024)	2.04e-17	17.75	17.17	4.42	-0.02 (0.0035)	1.706775e-07	-0.032 (0.0039)	1.330142e-14	-2.385	1.71e-02			-0.027	8.92e-04	0.028
GPAM	rs2419605	10:113978097	G	A	0.148	0.028 (0.0028)	2.12e-17	12.87	27.06	-4.91	0.032 (0.0041)	1.399833e-12	0.026 (0.0045)	6.757010e-08	-0.976	3.29e-01		rs12415159	0.025	6.76e-03	0.015
PEMT	rs11658944	17:17425279	T	C	0.057	0.042 (0.0043)	1.07e-16	17.59	15.53	3.62	0.056 (0.0062)	8.631047e-16	0.028 (0.0069)	1.491491e-04	-3.067	2.16e-03			0.011	4.32e-01	0.003
SLC30A10	rs2066152	1:219664030	G	A	0.606	0.02 (0.0021)	1.15e-16	19.93	16.91	1.24	0.019 (0.003)	5.954303e-09	0.024 (0.0033)	3.065907e-11	1.041	2.98e-01			0.023	7.78e-04	0.052
GAS6	rs7140110	13:114544024	C	T	0.298	0.021 (0.0022)	1.64e-16	34.50	0.42	-13.54	0.017 (0.0031)	6.121942e-07	0.026 (0.0035)	5.760430e-12	1.901	5.73e-02			0.007	3.62e-01	0.038
TRPS1	rs2737220	8:116637685	C	T	0.606	-0.02 (0.0021)	2.95e-16	7.32	51.88	-31.26	-0.024 (0.003)	4.287074e-13	-0.016 (0.0033)	6.125965e-06	1.833	6.68e-02			-0.022	1.39e-03	0.049
TPM1	rs7175602	15:63367032	C	T	0.197	0.024 (0.0025)	5.84e-16	18.67	11.76	1.55	0.025 (0.0036)	6.669143e-10	0.025 (0.004)	9.942995e-09	0.016	9.87e-01			0.024	3.38e-03	0.020
SIPA1	rs2306363	11:65405600	T	G	0.207	-0.023 (0.0025)	7.64e-16	14.47	18.09	1.97	-0.021 (0.0036)	1.524620e-07	-0.03 (0.004)	1.541205e-12	-1.857	6.34e-02			-0.036	2.75e-05	0.021
FAM13A	rs6824451	4:89723065	A	G	0.463	0.019 (0.002)	8.58e-16	12.85	27.39	-7.39	0.027 (0.0029)	3.214202e-17	0.0096 (0.0032)	5.328541e-03	-4.215	2.50e-05	Y		0.032	2.07e-06	0.050
HSPA4	5:132426851_GTT_G	5:132426851	G	GTT	0.093	-0.032 (0.0035)	1.19e-15	20.49	13.46	-0.69	-0.037 (0.005)	2.665208e-11	-0.029 (0.0055)	1.011270e-06	1.089	2.76e-01			-0.052	1.35e-04	0.006
USP3	rs17184382	15:63792486	C	A	0.426	-0.019 (0.002)	1.43e-15	27.11	6.52	-7.42	-0.021 (0.0029)	1.868720e-10	-0.018 (0.0032)	2.146488e-07	0.595	5.52e-01			-0.020	4.23e-03	0.047
LILRA3	rs367070	19:54800500	G	A	0.227	-0.022 (0.0024)	1.84e-15	3.78	73.37	-53.83	-0.025 (0.0034)	6.029994e-11	-0.022 (0.0038)	1.892999e-07	0.701	4.83e-01		NA	NA	NA	NA
GIMAP4	7:150288766_GA_G	7:150288766	G	GA	0.224	0.022 (0.0024)	2.39e-15	17.01	14.02	2.38	0.025 (0.0035)	1.410685e-10	0.021 (0.0038)	8.757134e-07	-0.857	3.91e-01			0.021	8.13e-03	0.022
GPIHBP1	rs7817574	8:144302570	C	T	0.186	-0.024 (0.0026)	3.02e-15	7.91	42.80	-23.54	-0.029 (0.0037)	2.191241e-12	-0.02 (0.0041)	5.688763e-06	1.663	9.63e-02			-0.004	6.26e-01	0.017
CEP68	rs2723064	2:65279805	C	T	0.375	-0.019 (0.0021)	3.41e-15	17.97	14.52	1.22	-0.017 (0.003)	5.365397e-07	-0.024 (0.0033)	1.248384e-11	-1.767	7.73e-02			-0.023	8.31e-04	0.040
DOK7	rs62275880	4:3469826	T	A	0.261	0.021 (0.0023)	3.63e-15	33.31	0.19	-14.16	0.022 (0.0033)	8.381031e-10	0.022 (0.0036)	3.370712e-08	-0.147	8.83e-01			0.008	3.20e-01	0.027
CYP7A1	rs2081687	8:59388565	C	T	0.663	-0.019 (0.0021)	5.46e-15	32.02	0.18	-13.11	-0.02 (0.0031)	6.583920e-09	-0.02 (0.0034)	4.186837e-08	-0.082	9.34e-01			-0.017	2.09e-02	0.035
APOH	rs1801689	17:64210580	C	A	0.030	-0.053 (0.0059)	6.07e-15	26.54	1.54	-7.68	-0.039 (0.0084)	2.898193e-05	-0.074 (0.0093)	1.843697e-13	-2.914	3.57e-03			-0.030	9.12e-02	0.001
DR1	rs771481	1:93846653	A	T	0.184	-0.023 (0.0026)	6.10e-15	10.30	31.60	-12.75	-0.022 (0.0037)	1.290831e-07	-0.027 (0.0041)	2.423328e-09	-0.892	3.72e-01			-0.025	3.66e-03	0.016
TXNL4B	rs34682685	16:72096227	A	G	0.105	0.03 (0.0033)	6.21e-15	26.14	1.36	-7.30	0.036 (0.0047)	7.162587e-12	0.027 (0.0052)	1.443578e-06	-1.311	1.90e-01			0.022	6.58e-02	0.007
PMAIP1	rs11664369	18:57739072	T	C	0.267	0.021 (0.0023)	6.42e-15	10.88	25.73	-6.91	0.024 (0.0032)	4.115498e-11	0.019 (0.0036)	1.267349e-06	-1.057	2.91e-01			-0.004	5.81e-01	0.026
SURF6	rs2519093	9:136141870	T	C	0.184	-0.023 (0.0026)	7.60e-15	13.56	19.34	-0.61	-0.029 (0.0037)	9.798432e-13	-0.018 (0.0041)	4.023381e-05	2.108	3.50e-02		9:136138765_GCGCCCACCACTA_G	-0.012	1.90e-01	0.015
STON1-GTF2A1L	rs17326656	2:48962291	T	G	0.238	0.021 (0.0024)	8.58e-15	14.02	21.54	-2.89	0.035 (0.0034)	1.640144e-20	0.0064 (0.0037)	1.189420e-01	-5.907	3.48e-09	Y		0.007	3.81e-01	0.022
HPN	rs58895965	19:35551428	A	C	0.175	0.024 (0.0027)	9.27e-15	26.10	2.73	-7.49	0.028 (0.0038)	4.317945e-11	0.022 (0.0042)	2.081965e-06	-1.128	2.59e-01			0.016	1.11e-01	0.014
MARC1	rs2807845	1:220996287	T	G	0.440	-0.018 (0.002)	1.40e-14	13.35	19.58	-1.21	-0.022 (0.0029)	6.187206e-12	-0.018 (0.0032)	4.726270e-07	1.120	2.63e-01			-0.017	1.01e-02	0.041
C18orf8	rs563297725	18:21102840	CTGGG	C	0.495	-0.018 (0.002)	1.56e-14	14.56	15.34	2.96	-0.017 (0.0029)	6.086636e-08	-0.022 (0.0032)	4.095338e-10	-1.050	2.94e-01		rs12964689	-0.014	3.34e-02	0.040
CRTAC1	rs563296	10:99772404	A	G	0.558	0.018 (0.002)	2.71e-14	15.91	11.51	2.07	0.018 (0.0029)	1.096061e-08	0.017 (0.0032)	5.971112e-07	-0.256	7.98e-01			0.026	1.22e-04	0.039
MAFB	rs2207132	20:39142516	A	G	0.033	0.049 (0.0056)	3.69e-14	25.15	1.27	-7.35	0.069 (0.0079)	7.592097e-15	0.03 (0.0089)	1.993448e-03	-3.382	7.19e-04			0.040	3.19e-02	0.001
LCORL	rs13136833	4:18030282	C	T	0.136	0.026 (0.0029)	4.58e-14	17.88	7.51	-0.20	0.026 (0.0042)	2.095750e-08	0.03 (0.0046)	1.654436e-09	0.701	4.84e-01			0.016	8.65e-02	0.009
ALDH1A2	rs1601934	15:58671721	A	G	0.687	0.019 (0.0022)	5.06e-14	35.69	538.36	-520.74	0.017 (0.0031)	5.665800e-07	0.023 (0.0034)	5.351102e-10	1.309	1.91e-01			0.004	6.12e-01	0.028
HNRNPK	rs296886	9:86592026	G	A	0.214	-0.021 (0.0024)	7.79e-14	14.49	9.65	2.88	-0.027 (0.0035)	9.273445e-12	-0.018 (0.0039)	2.693065e-05	1.784	7.44e-02			-0.010	2.26e-01	0.016
ABCA8	rs34931250	17:66879927	T	C	0.061	0.036 (0.0042)	1.02e-13	8.77	31.87	-14.67	0.036 (0.006)	1.128313e-07	0.04 (0.0066)	3.103251e-08	0.508	6.11e-01			0.029	8.49e-02	0.003
FIZ1	rs12610709	19:56102362	A	G	0.171	0.023 (0.0027)	1.08e-13	17.31	6.92	-0.13	0.024 (0.0038)	3.112010e-08	0.025 (0.0042)	7.654727e-08	0.200	8.41e-01			0.011	2.18e-01	0.012
ARNTL	rs7947951	11:13356030	G	A	0.690	0.019 (0.0022)	1.65e-13	19.83	4.47	-2.90	0.022 (0.0031)	6.646792e-10	0.016 (0.0035)	2.971792e-05	-1.287	1.98e-01			0.020	6.78e-03	0.025
EDA2R	rs150539038	23:65946460	T	G	0.139	0.02 (0.0024)	1.98e-13	14.19	11.90	2.64	0.011 (0.0042)	1.413824e-02	0.027 (0.0032)	4.227642e-14	2.993	2.76e-03			0.019	1.96e-02	0.008
CPT1A	rs11605837	11:68597886	T	G	0.314	0.019 (0.0022)	2.44e-13	12.03	16.89	-0.18	0.023 (0.0031)	1.700746e-11	0.016 (0.0035)	1.800193e-05	-1.621	1.05e-01			0.012	1.02e-01	0.025
OR9G1	rs12417343	11:56471973	A	G	0.101	-0.029 (0.0034)	2.47e-13	5.09	45.03	-28.33	-0.03 (0.0049)	3.427559e-08	-0.03 (0.0054)	2.086282e-07	-0.081	9.36e-01			-0.010	4.46e-01	0.005
AHR	rs4410790	7:17284577	C	T	0.633	0.018 (0.0021)	3.71e-13	13.64	8.09	2.82	0.022 (0.003)	1.465233e-11	0.015 (0.0033)	2.211210e-05	-1.691	9.08e-02		rs2389763	0.018	8.61e-03	0.011
RIC8B	12:107209957_AT_A	12:107209957	A	AT	0.250	0.019 (0.0023)	4.99e-13	15.79	8.88	0.50	0.025 (0.0033)	2.910223e-11	0.017 (0.0037)	1.502666e-05	-1.561	1.19e-01			0.026	8.08e-04	0.018
BPTF	rs28609796	17:65855104	A	T	0.196	0.021 (0.0025)	5.70e-13	18.69	5.47	-2.48	0.021 (0.0036)	1.059992e-07	0.023 (0.004)	1.915295e-07	0.234	8.15e-01		rs62086043	0.027	1.39e-03	0.012
RGS12	rs3129317	4:3287655	G	A	0.342	0.018 (0.0021)	7.39e-13	20.25	1.57	-4.19	0.016 (0.003)	3.121394e-06	0.021 (0.0033)	4.458318e-09	1.302	1.93e-01			0.009	2.16e-01	0.025
RP11-399J13.3	rs678614	11:64799894	C	A	0.722	-0.019 (0.0023)	7.56e-13	11.04	12.16	3.88	-0.019 (0.0032)	1.140733e-07	-0.022 (0.0036)	1.697419e-08	-0.635	5.26e-01			0.004	5.85e-01	0.020
CELSR2	rs646776	1:109818530	T	C	0.778	0.02 (0.0024)	9.06e-13	5.05	36.07	-20.13	0.023 (0.0035)	2.667706e-09	0.02 (0.0038)	1.828905e-06	-0.632	5.27e-01			0.026	1.17e-03	0.015
ABCA1	rs2275543	9:107651174	C	T	0.102	0.027 (0.0033)	1.48e-12	2.03	149.09	-133.44	0.032 (0.0048)	1.286489e-09	0.024 (0.0052)	2.091553e-05	-1.156	2.48e-01			0.023	4.30e-02	0.005
FARP2	rs4675812	2:242395674	A	G	0.588	-0.017 (0.002)	1.53e-12	11.69	13.53	2.11	-0.02 (0.0029)	5.922497e-10	-0.016 (0.0032)	9.572723e-06	1.097	2.73e-01			-0.008	2.25e-01	0.028
GADD45G	rs10797115	9:92191256	T	C	0.542	0.017 (0.002)	1.59e-12	13.96	9.03	1.65	0.02 (0.0029)	2.057820e-10	0.015 (0.0032)	1.185250e-05	-1.267	2.05e-01		rs7357754	0.017	1.29e-02	0.025
ZNF652	rs12185242	17:47407071	C	A	0.456	0.016 (0.002)	2.23e-12	18.02	5.46	-2.61	0.015 (0.0029)	3.116923e-06	0.019 (0.0032)	9.070878e-08	0.867	3.86e-01		rs2960164	-0.020	3.72e-03	0.027
ARL15	rs80138475	5:53304991	T	C	0.113	0.026 (0.0032)	2.36e-12	15.90	11.09	-0.52	0.019 (0.0046)	2.073611e-04	0.038 (0.005)	2.333208e-12	2.991	2.79e-03			0.037	8.59e-04	0.005
SKAP1	rs11650182	17:46272609	G	A	0.069	-0.032 (0.004)	3.35e-12	13.07	9.59	2.11	-0.035 (0.0057)	3.878072e-08	-0.029 (0.0063)	2.370028e-05	0.724	4.69e-01			-0.042	2.05e-03	0.003
DGKQ	rs13101828	4:965720	G	A	0.454	-0.016 (0.002)	3.41e-12	10.37	18.59	-3.42	-0.019 (0.0029)	6.269004e-09	-0.016 (0.0032)	2.593288e-06	0.571	5.68e-01			-0.004	5.15e-01	0.027
EYA2	rs55966194	20:45599090	G	C	0.283	-0.018 (0.0022)	3.59e-12	13.45	9.35	1.69	-0.021 (0.0032)	6.093519e-09	-0.016 (0.0035)	4.421947e-05	1.087	2.77e-01			-0.002	8.00e-01	0.018
TAOK2	rs11642046	16:29993108	G	C	0.456	0.016 (0.002)	3.64e-12	10.55	13.63	1.50	0.018 (0.0029)	4.968051e-08	0.017 (0.0032)	9.511113e-07	-0.134	8.93e-01			0.013	5.71e-02	0.027
JOSD1	rs9611008	22:39098787	C	T	0.330	0.017 (0.0021)	3.94e-12	11.84	15.63	-0.54	0.018 (0.003)	1.250578e-07	0.019 (0.0034)	1.144385e-07	0.336	7.37e-01		rs2071887	0.015	3.57e-02	0.022
COPB1	rs192849769	11:14451992	C	T	0.002	-0.18 (0.023)	4.06e-12	13.87	11.53	1.20	-0.24 (0.033)	5.538681e-11	-0.15 (0.037)	1.509124e-04	1.810	7.03e-02			-0.208	1.56e-02	0.000
MAPK8IP1	rs77403571	11:45913607	A	G	0.063	-0.034 (0.0042)	4.17e-12	8.05	24.84	-9.79	-0.034 (0.0061)	4.017081e-07	-0.039 (0.0067)	1.006642e-07	-0.548	5.84e-01			-0.007	6.65e-01	0.002
AHNAK	rs2509961	11:62310909	C	T	0.384	0.017 (0.0021)	4.67e-12	11.67	11.14	3.31	0.026 (0.003)	1.245925e-14	0.0084 (0.0033)	1.958762e-02	-4.044	5.27e-05	Y		0.014	5.56e-02	0.024
BDNF	rs17309930	11:27748493	A	C	0.206	0.02 (0.0025)	4.83e-12	9.53	19.48	-4.51	0.023 (0.0036)	5.283665e-09	0.02 (0.004)	2.426286e-06	-0.577	5.64e-01			0.019	3.59e-02	0.012
HIST2H2BE	rs377742228	1:149844763	G	A	0.084	-0.029 (0.0037)	5.96e-12	11.57	13.34	1.50	-0.034 (0.0052)	5.077862e-09	-0.029 (0.0058)	4.521157e-06	0.705	4.81e-01			-0.020	1.62e-01	0.003
OPRL1	rs8126001	20:62711459	T	C	0.490	-0.016 (0.002)	6.25e-12	14.18	9.39	0.63	-0.021 (0.0029)	6.768886e-11	-0.012 (0.0032)	7.603732e-04	2.256	2.40e-02			-0.025	2.62e-04	0.026
CSF1	rs333947	1:110470764	A	G	0.150	0.022 (0.0028)	6.32e-12	6.27	33.42	-18.61	0.025 (0.004)	3.624482e-08	0.022 (0.0044)	3.589286e-06	-0.380	7.04e-01		NA	NA	NA	NA
VEGFA	rs3025053	6:43753325	A	G	0.118	-0.025 (0.0031)	8.02e-12	14.14	9.29	0.53	-0.028 (0.0045)	2.032059e-08	-0.023 (0.0049)	1.342870e-05	0.707	4.79e-01			-0.026	2.68e-02	0.005
TNFSF12	rs8073177	17:7440584	C	T	0.774	-0.019 (0.0024)	8.16e-12	9.10	18.61	-3.95	-0.017 (0.0034)	6.754234e-06	-0.022 (0.0038)	7.294008e-08	-1.022	3.07e-01			-0.011	1.81e-01	0.013
KIT	rs7684939	4:55509189	A	G	0.490	-0.016 (0.002)	9.43e-12	10.48	11.55	3.02	-0.02 (0.0029)	2.155820e-10	-0.013 (0.0032)	1.157528e-04	1.704	8.84e-02		rs2159935	-0.002	7.58e-01	0.025
RNF168	rs13094241	3:196190893	G	T	0.728	-0.018 (0.0023)	9.51e-12	9.88	11.04	3.53	-0.019 (0.0032)	5.635381e-08	-0.017 (0.0036)	1.558457e-05	0.595	5.52e-01		NA	NA	NA	NA
GSTA2	rs6458867	6:52629980	G	A	0.644	-0.017 (0.0021)	1.03e-11	17.80	4.60	-3.27	-0.018 (0.003)	4.936033e-08	-0.018 (0.0033)	9.022636e-07	0.115	9.08e-01			-0.012	9.13e-02	0.021
LAYN	rs117847213	11:111421906	G	A	0.041	-0.041 (0.0052)	1.14e-11	13.10	8.44	1.37	-0.051 (0.0074)	4.479819e-10	-0.031 (0.0081)	4.243806e-04	1.906	5.66e-02			0.030	1.30e-01	0.001
GAS6	rs77777032	13:114625889	C	T	0.144	-0.022 (0.0029)	1.32e-11	15.95	3.28	-1.57	-0.018 (0.0041)	5.072015e-05	-0.028 (0.0045)	9.409224e-09	-1.669	9.52e-02			-0.025	1.07e-02	0.006
TNFSF10	rs13074711	3:172267803	C	T	0.115	0.025 (0.0032)	1.88e-11	15.73	5.98	-1.56	0.023 (0.0046)	6.665464e-06	0.031 (0.005)	1.349066e-08	1.232	2.18e-01			0.008	4.44e-01	0.005
VGLL3	rs13066793	3:87037543	G	A	0.090	-0.027 (0.0035)	1.98e-11	12.02	10.62	2.12	-0.029 (0.005)	2.157674e-07	-0.027 (0.0055)	5.883279e-06	0.239	8.11e-01			-0.004	7.24e-01	0.003
SCARB1	rs11057837	12:125311720	T	C	0.102	0.026 (0.0033)	2.31e-11	7.80	21.23	-7.18	0.026 (0.0048)	1.323416e-06	0.03 (0.0053)	1.337651e-07	0.668	5.04e-01			0.038	9.34e-04	0.004
ALPK2	rs41292412	18:56118358	T	C	0.012	0.07 (0.0093)	7.52e-11	9.47	12.79	0.58	0.075 (0.013)	4.016240e-07	0.075 (0.015)	2.258022e-06	-0.014	9.89e-01			0.010	7.78e-01	0.000
MOSPD2	rs139120857	23:14893175	A	G	0.061	-0.026 (0.0034)	7.54e-11	1.86	55.92	-42.56	-0.024 (0.006)	3.998090e-04	-0.029 (0.0046)	1.278776e-08	-0.679	4.97e-01			-0.036	3.97e-03	0.002
DLG4	rs200489612	17:7106378	A	G	0.005	-0.11 (0.015)	8.32e-11	14.94	3.11	-1.63	-0.16 (0.021)	4.681102e-11	-0.066 (0.023)	9.855392e-03	2.968	2.99e-03			-0.095	8.54e-02	0.000
KIF11	10:94391439_CT_C	10:94391439	C	CT	0.554	-0.015 (0.002)	8.82e-11	12.78	8.44	0.50	-0.018 (0.0029)	5.435166e-08	-0.016 (0.0032)	3.851576e-06	0.349	7.27e-01			0.000	9.63e-01	0.020
NFAT5	rs862320	16:69651866	T	C	0.410	-0.015 (0.0021)	9.59e-11	16.47	4.72	-3.24	-0.016 (0.0029)	4.992896e-07	-0.019 (0.0032)	1.360503e-07	-0.500	6.17e-01			-0.002	8.12e-01	0.019
RP11-321F6.1	rs4776793	15:66872114	T	C	0.355	0.016 (0.0021)	1.04e-10	13.09	6.01	0.09	0.017 (0.003)	3.577049e-07	0.016 (0.0033)	1.459506e-05	-0.332	7.40e-01			0.010	1.32e-01	0.017
GCK	rs1799831	7:44199142	T	C	0.156	0.021 (0.0028)	1.19e-10	17.27	2.33	-4.17	0.022 (0.004)	1.093069e-06	0.024 (0.0044)	3.751632e-07	0.462	6.44e-01		rs2300586	0.009	3.43e-01	0.003
L3MBTL3	rs9388766	6:130354855	C	T	0.698	0.016 (0.0022)	1.22e-10	15.52	3.84	-2.43	0.015 (0.0031)	1.071468e-05	0.018 (0.0035)	1.205643e-06	0.653	5.14e-01			0.012	1.03e-01	0.014
PCK1	rs1042521	20:56136536	G	A	0.508	0.015 (0.002)	1.60e-10	13.51	5.95	-0.58	0.011 (0.0029)	8.950933e-04	0.02 (0.0032)	7.610578e-09	2.267	2.34e-02			0.016	2.18e-02	0.019
TCF15	rs144033177	20:571467	C	A	0.016	0.061 (0.0082)	1.66e-10	9.85	13.00	-0.09	0.061 (0.012)	3.576183e-06	0.068 (0.013)	1.125705e-06	0.468	6.40e-01			0.078	2.54e-02	0.001
ARMC2	rs9480889	6:109189021	G	C	0.783	0.018 (0.0024)	1.68e-10	10.69	11.74	1.16	0.02 (0.0035)	1.958820e-07	0.017 (0.0038)	3.007660e-05	-0.555	5.79e-01			0.018	2.79e-02	0.009
UBAP2L	rs35482991	1:154239334	TC	T	0.325	-0.016 (0.0022)	1.88e-10	17.21	1.75	-4.38	-0.017 (0.0031)	4.116259e-07	-0.017 (0.0034)	4.607273e-06	0.104	9.17e-01		rs1760801	-0.010	1.84e-01	0.012
CD248	rs490972	11:66079786	A	G	0.469	0.015 (0.002)	1.91e-10	10.43	9.61	2.40	0.017 (0.0029)	7.018176e-08	0.015 (0.0032)	2.210916e-05	-0.621	5.35e-01			0.022	1.56e-03	0.019
MYPOP	rs34934360	19:46398989	G	A	0.118	0.023 (0.0031)	2.33e-10	4.18	38.28	-25.57	0.021 (0.0045)	1.748290e-05	0.025 (0.0049)	3.662272e-06	0.560	5.75e-01			0.008	4.58e-01	0.004
KLF14	rs157935	7:130585553	G	T	0.303	-0.016 (0.0022)	3.23e-10	11.97	8.43	0.55	-0.017 (0.0031)	1.799632e-06	-0.018 (0.0035)	1.960955e-06	-0.276	7.83e-01			-0.017	1.97e-02	0.013
KMT2A	rs1064939	11:118396331	T	A	0.023	-0.05 (0.0069)	3.42e-10	12.71	5.41	-0.22	-0.053 (0.0099)	1.374046e-06	-0.047 (0.011)	7.714570e-05	0.429	6.68e-01			0.036	1.99e-01	0.001
CHD4	rs78742502	12:6712759	T	C	0.170	0.019 (0.0027)	3.67e-10	8.99	13.39	-0.94	0.025 (0.0038)	3.671854e-09	0.015 (0.0042)	9.441929e-04	-1.814	6.96e-02			0.017	8.22e-02	0.006
YTHDF3	rs6991404	8:64684419	A	G	0.256	0.017 (0.0023)	3.77e-10	9.70	11.81	0.62	0.019 (0.0033)	2.178083e-07	0.013 (0.0037)	7.986667e-04	-1.206	2.28e-01			0.019	1.94e-02	0.011
MFSD2A	rs1492701	1:40421818	G	C	0.262	0.017 (0.0023)	4.18e-10	7.11	14.44	-2.06	0.019 (0.0033)	1.266039e-07	0.017 (0.0036)	1.526887e-05	-0.493	6.22e-01		rs7529794	0.021	8.96e-03	0.009
PACS1	rs10896076	11:65840668	G	A	0.214	0.018 (0.0025)	4.27e-10	11.31	8.21	1.05	0.013 (0.0036)	6.406031e-04	0.025 (0.0039)	2.323019e-09	2.363	1.81e-02			0.010	2.27e-01	0.008
ANKRD28	rs12691219	3:15881120	G	A	0.678	-0.016 (0.0021)	4.55e-10	7.44	13.88	-1.56	-0.017 (0.0031)	1.140983e-06	-0.017 (0.0034)	4.696071e-06	-0.055	9.56e-01			-0.018	1.24e-02	0.014
PGAP3	rs732084	17:37834357	C	A	0.668	-0.015 (0.0021)	5.14e-10	1.75	43.59	-31.33	-0.019 (0.0031)	5.259603e-08	-0.015 (0.0034)	2.425690e-05	0.694	4.87e-01		rs903501	-0.014	4.95e-02	0.008
P2RX3	rs10792091	11:57119156	C	T	0.140	0.021 (0.0029)	5.32e-10	8.94	10.35	1.88	0.021 (0.0042)	5.027027e-06	0.021 (0.0046)	1.829395e-05	0.031	9.75e-01			0.015	1.53e-01	0.005
TEX35	rs11588907	1:178509462	T	C	0.343	-0.015 (0.0021)	5.40e-10	7.18	20.16	-7.94	-0.016 (0.003)	1.584514e-06	-0.017 (0.0034)	3.184795e-06	-0.176	8.60e-01			-0.004	5.38e-01	0.014
DMGDH	rs1533760	5:78438937	C	A	0.349	-0.015 (0.0021)	5.58e-10	12.81	7.58	-0.61	-0.015 (0.003)	3.738426e-06	-0.017 (0.0033)	1.434225e-06	-0.444	6.57e-01		rs4466139	-0.012	7.18e-02	0.015
DPYD	rs773017704	1:98351517	A	ACCTC	0.784	-0.018 (0.0024)	6.14e-10	13.26	5.55	-1.11	-0.019 (0.0035)	9.120551e-07	-0.018 (0.0039)	2.490615e-05	0.284	7.77e-01			-0.020	1.38e-02	0.008
MEOX2	rs28273	7:15901834	G	A	0.637	-0.015 (0.0021)	6.18e-10	12.03	5.42	0.12	-0.016 (0.003)	2.150063e-06	-0.016 (0.0033)	5.989103e-06	-0.110	9.13e-01			0.000	9.55e-01	0.015
LINC01101	rs954244	2:121309231	G	C	0.254	0.017 (0.0023)	6.58e-10	10.82	6.60	1.29	0.013 (0.0033)	2.812192e-04	0.021 (0.0036)	1.110827e-07	1.626	1.04e-01			0.031	4.71e-05	0.010
SLCO1B1	rs67981690	12:21343886	G	A	0.130	0.022 (0.003)	7.10e-10	21.06	0.09	-8.99	0.021 (0.0043)	1.762294e-05	0.027 (0.0047)	2.216849e-07	1.001	3.17e-01			0.001	9.29e-01	0.004
SLC16A9	rs1171615	10:61469090	T	C	0.769	0.017 (0.0024)	7.21e-10	11.27	4.34	0.78	0.019 (0.0034)	5.106590e-07	0.019 (0.0038)	3.201244e-06	0.008	9.94e-01			0.001	9.03e-01	0.009
NFIA	rs9970140	1:61684288	G	A	0.076	-0.027 (0.0038)	8.12e-10	12.05	6.66	-0.06	-0.018 (0.0054)	2.826958e-03	-0.038 (0.006)	5.383354e-09	-2.578	9.93e-03			-0.055	3.98e-05	0.002
RGS17	rs1281955	6:153459444	A	T	0.421	-0.014 (0.002)	8.20e-10	7.20	16.96	-4.98	-0.018 (0.0029)	2.067400e-08	-0.011 (0.0032)	1.014928e-03	1.603	1.09e-01		6:153463984_AT_A	-0.009	2.19e-01	0.015
SEC61B	rs62565259	9:102162570	T	C	0.172	-0.019 (0.0027)	8.43e-10	10.60	8.55	1.37	-0.023 (0.0038)	8.130545e-08	-0.017 (0.0042)	2.331790e-04	1.074	2.83e-01			-0.028	7.12e-03	0.006
VEGFA	rs10223666	6:43805502	C	G	0.694	0.015 (0.0022)	1.00e-09	12.39	4.71	-0.53	0.016 (0.0031)	3.868853e-06	0.017 (0.0034)	7.221538e-06	0.164	8.70e-01			0.012	1.08e-01	0.012
ABCA1	rs2066718	9:107589255	T	C	0.029	-0.042 (0.006)	1.00e-09	0.30	74.57	-62.70	-0.038 (0.0086)	8.552493e-05	-0.052 (0.0094)	3.572515e-07	-1.191	2.34e-01		rs112853430	-0.022	1.35e-01	0.001
MLXIP	12:122515547_ATTTTTC_A	12:122515547	A	ATTTTTC	0.192	0.018 (0.0026)	1.06e-09	10.30	9.69	1.53	0.029 (0.0037)	1.364239e-12	0.0064 (0.0041)	1.457190e-01	-4.281	1.86e-05	Y		0.002	8.10e-01	0.007
TPRA1	rs113761591	3:127305355	T	C	0.201	0.018 (0.0025)	1.09e-09	8.50	12.37	-0.55	0.02 (0.0036)	5.451583e-07	0.017 (0.004)	5.979849e-05	-0.523	6.01e-01			0.014	1.18e-01	0.007
SLC25A29	rs61993685	14:100765823	C	T	0.077	-0.026 (0.0037)	1.33e-09	12.48	8.67	-0.78	-0.024 (0.0054)	5.053872e-05	-0.034 (0.0059)	1.828220e-07	-1.216	2.24e-01			-0.001	9.40e-01	0.002
EBF1	rs72808430	5:157939383	T	C	0.091	0.025 (0.0035)	1.35e-09	10.38	5.19	1.32	0.023 (0.005)	2.820723e-05	0.03 (0.0055)	7.052393e-07	0.892	3.73e-01			0.014	2.34e-01	0.002
HYOU1	rs1003081	11:118913993	T	C	0.456	0.014 (0.002)	1.37e-09	6.45	19.03	-7.35	0.016 (0.0029)	1.620576e-06	0.015 (0.0032)	2.334843e-05	-0.181	8.57e-01			0.010	1.33e-01	0.016
MGRN1	rs1684608	16:4676852	A	C	0.192	0.018 (0.0026)	1.40e-09	13.07	3.77	-1.40	0.024 (0.0037)	7.537118e-09	0.013 (0.004)	2.517030e-03	-1.956	5.05e-02			0.019	3.02e-02	0.007
ZIM2	rs8102873	19:57488423	T	C	0.585	0.014 (0.002)	1.43e-09	9.73	9.17	1.93	0.019 (0.0029)	2.654007e-09	0.01 (0.0032)	3.358320e-03	-2.175	2.96e-02			0.017	1.45e-02	0.015
AXL	rs4802113	19:41740895	C	T	0.457	-0.014 (0.002)	1.45e-09	9.00	9.77	1.88	-0.013 (0.0029)	4.864773e-05	-0.018 (0.0032)	3.475081e-07	-1.125	2.60e-01			-0.011	1.28e-01	0.015
TRAIP	rs9819511	3:49884261	T	C	0.321	0.015 (0.0021)	1.49e-09	7.03	17.40	-5.76	0.015 (0.0031)	1.855948e-05	0.016 (0.0034)	1.828990e-05	0.261	7.94e-01			0.009	2.31e-01	0.012
SSPN	rs2129869	12:26457650	T	A	0.220	0.017 (0.0024)	1.53e-09	9.44	11.03	0.59	0.021 (0.0035)	5.727359e-08	0.013 (0.0038)	1.343934e-03	-1.536	1.25e-01		NA	NA	NA	NA
SCARB1	rs111929233	12:125378409	C	A	0.124	-0.021 (0.0031)	1.63e-09	1.25	56.22	-44.64	-0.024 (0.0044)	7.993656e-07	-0.023 (0.0048)	1.486119e-05	0.192	8.48e-01			-0.016	1.31e-01	0.004
C7orf50	rs12702029	7:1130584	C	T	0.448	0.014 (0.002)	1.65e-09	6.27	19.58	-8.01	0.017 (0.0029)	2.218186e-07	0.014 (0.0032)	7.814802e-05	-0.720	4.71e-01		NA	NA	NA	NA
CDCA2	rs11992444	8:25464690	T	G	0.509	-0.014 (0.002)	1.67e-09	10.50	10.19	1.07	-0.007 (0.0029)	3.042182e-02	-0.025 (0.0032)	1.023399e-12	-4.299	1.71e-05	Y		-0.015	2.25e-02	0.015
AOC1	rs56321085	7:150542048	A	G	0.085	0.025 (0.0036)	2.43e-09	7.99	11.26	0.09	0.027 (0.0052)	3.432998e-06	0.024 (0.0057)	1.178714e-04	-0.364	7.16e-01			-0.002	8.47e-01	0.002
KCNH2	rs2968864	7:150622162	C	T	0.248	-0.016 (0.0023)	2.44e-09	6.57	14.40	-3.05	-0.019 (0.0033)	2.981008e-07	-0.015 (0.0037)	2.503792e-04	0.916	3.60e-01			-0.005	5.19e-01	0.009
KANK2	rs111831594	19:11294359	G	A	0.084	0.025 (0.0036)	2.47e-09	9.19	8.89	2.15	0.029 (0.0051)	5.558007e-07	0.023 (0.0057)	1.903325e-04	-0.731	4.65e-01			0.031	1.87e-02	0.002
FHL1	rs5975695	23:135268469	C	T	0.456	-0.011 (0.0017)	2.67e-09	11.20	7.97	0.10	-0.015 (0.0029)	3.811188e-06	-0.011 (0.0022)	9.807046e-06	1.131	2.58e-01			-0.004	4.68e-01	0.014
ASB9	rs4830527	23:15287217	C	G	0.562	-0.012 (0.0017)	2.70e-09	12.47	3.35	-1.18	-0.012 (0.0029)	2.601194e-04	-0.012 (0.0023)	1.516035e-06	-0.013	9.90e-01			0.001	7.95e-01	0.014
RREB1	rs35742417	6:7247344	A	C	0.184	-0.018 (0.0026)	2.91e-09	9.26	7.08	1.99	-0.018 (0.0037)	8.692583e-06	-0.02 (0.0041)	5.203778e-06	-0.358	7.20e-01			-0.035	3.22e-04	0.006
VCAN	rs34580448	5:82810884	C	T	0.041	-0.035 (0.0051)	3.02e-09	11.12	7.97	0.10	-0.035 (0.0072)	1.448357e-05	-0.038 (0.008)	1.320411e-05	-0.305	7.61e-01			-0.057	8.94e-04	0.001
ADH4	rs5860563	4:100047157	CA	C	0.699	0.015 (0.0022)	3.06e-09	9.37	10.25	0.97	0.012 (0.0031)	8.780401e-04	0.02 (0.0035)	2.128367e-07	1.765	7.76e-02		rs6822348	0.004	5.97e-01	0.010
YKT6	rs62459087	7:44255115	T	G	0.071	-0.027 (0.0039)	3.09e-09	14.29	2.82	-3.08	-0.025 (0.0057)	6.617776e-05	-0.033 (0.0062)	1.287030e-06	-0.954	3.40e-01			-0.033	1.57e-02	0.002
CDKAL1	rs4710938	6:20640904	G	A	0.462	-0.014 (0.002)	3.89e-09	11.93	4.91	-0.85	-0.02 (0.0029)	7.845766e-10	-0.0093 (0.0032)	7.188096e-03	2.525	1.16e-02			-0.005	4.69e-01	0.014
BMP7	rs6123685	20:55836040	A	G	0.254	-0.016 (0.0023)	4.01e-09	7.09	13.09	-2.03	-0.015 (0.0033)	6.385320e-05	-0.018 (0.0036)	4.173371e-06	-0.760	4.47e-01			-0.011	1.60e-01	0.008
ACSL6	rs664732	5:131281458	C	G	0.040	0.035 (0.0051)	4.04e-09	8.11	9.91	1.15	0.022 (0.0073)	5.931245e-03	0.054 (0.0081)	1.140635e-09	2.966	3.01e-03			0.021	2.82e-01	0.001
PDE3A	rs4762753	12:20579969	T	G	0.201	-0.017 (0.0025)	4.05e-09	8.15	9.75	1.30	-0.016 (0.0036)	7.053457e-05	-0.02 (0.004)	2.830006e-06	-0.833	4.05e-01			-0.027	1.84e-03	0.006
SULF2	rs6018652	20:46340974	A	G	0.792	-0.017 (0.0025)	4.61e-09	4.30	25.17	-14.20	-0.022 (0.0035)	4.106577e-08	-0.013 (0.0039)	1.773323e-03	1.649	9.91e-02			-0.006	5.23e-01	0.006
RAB40AL	rs73256136	23:102245869	A	G	0.142	0.016 (0.0024)	4.77e-09	8.98	8.83	1.98	0.017 (0.0041)	2.216066e-04	0.017 (0.0032)	7.540281e-07	0.071	9.43e-01			0.000	9.60e-01	0.004
SSBP3	rs213498	1:54867174	A	T	0.336	-0.014 (0.0021)	5.24e-09	12.76	3.00	-1.85	-0.019 (0.0031)	4.121502e-08	-0.013 (0.0034)	3.651647e-04	1.287	1.98e-01			-0.002	7.60e-01	0.011
GPR180	rs6492721	13:95258944	C	T	0.684	-0.015 (0.0022)	5.87e-09	13.99	1.61	-3.15	-0.014 (0.0031)	3.379996e-05	-0.016 (0.0034)	1.407085e-05	-0.413	6.80e-01			-0.016	2.61e-02	0.010
SCARB1	rs7137797	12:125327352	G	A	0.354	0.014 (0.0021)	6.03e-09	3.01	33.71	-22.89	0.018 (0.003)	3.975655e-08	0.012 (0.0033)	9.309863e-04	-1.509	1.31e-01			0.005	4.48e-01	0.011
COLEC12	rs12955996	18:294745	T	C	0.070	-0.027 (0.004)	6.14e-09	9.89	7.22	0.92	-0.025 (0.0057)	6.271252e-05	-0.032 (0.0062)	3.389399e-06	-0.774	4.39e-01			-0.018	1.97e-01	0.002
CTAGE1	rs4800395	18:19910949	C	T	0.535	-0.014 (0.002)	6.19e-09	10.67	8.91	0.14	-0.013 (0.0029)	4.589287e-05	-0.016 (0.0032)	3.462880e-06	-0.726	4.68e-01			-0.013	5.92e-02	0.013
INSR	rs1799816	19:7125518	T	C	0.007	-0.083 (0.012)	6.29e-09	10.46	4.82	0.33	-0.087 (0.018)	9.600286e-06	-0.083 (0.019)	6.678858e-05	0.157	8.75e-01			-0.027	5.45e-01	0.000
KANK2	rs138611280	19:11284236	A	G	0.001	-0.24 (0.036)	6.51e-09	13.29	3.82	-2.51	-0.25 (0.052)	1.232790e-05	-0.24 (0.056)	7.937946e-05	0.194	8.46e-01			-0.099	2.06e-01	0.000
BCL2L11	rs6708784	2:111927379	G	A	0.496	-0.014 (0.002)	6.97e-09	9.59	5.13	1.15	-0.011 (0.0029)	5.504664e-04	-0.019 (0.0032)	2.154858e-08	-2.012	4.43e-02			-0.005	4.68e-01	0.013
VPS53	rs36027158	17:519554	A	G	0.181	0.018 (0.0026)	7.73e-09	6.63	12.38	-1.70	0.017 (0.0037)	4.742474e-05	0.019 (0.0041)	3.543799e-05	0.305	7.61e-01		rs11870735	0.000	9.88e-01	0.005
ARID5B	rs142164605	10:63686383	A	T	0.065	-0.027 (0.0041)	8.05e-09	11.64	5.07	-0.98	-0.031 (0.0058)	2.181889e-06	-0.027 (0.0064)	1.483218e-04	0.502	6.15e-01			-0.030	4.83e-02	0.001
KCNJ2	rs4519367	17:68470163	G	A	0.514	-0.013 (0.002)	8.15e-09	10.59	8.78	0.06	-0.016 (0.0029)	8.878321e-07	-0.013 (0.0032)	2.900707e-04	0.775	4.38e-01			-0.016	1.95e-02	0.013
PPIE	rs72665235	1:40157643	T	C	0.069	0.027 (0.004)	8.18e-09	7.06	14.51	-3.87	0.028 (0.0058)	1.318885e-05	0.033 (0.0064)	1.588858e-06	0.648	5.17e-01			0.012	3.75e-01	0.002
VPS13C	rs12440800	15:61960302	T	A	0.255	0.015 (0.0023)	8.41e-09	10.85	4.53	-0.22	0.021 (0.0033)	1.408334e-08	0.011 (0.0036)	7.557887e-03	-2.172	2.99e-02			-0.006	4.34e-01	0.008
FAF1	rs72904737	1:51351846	A	G	0.087	-0.024 (0.0036)	8.45e-09	13.23	2.14	-2.60	-0.026 (0.0051)	5.977976e-06	-0.027 (0.0056)	9.049729e-06	-0.214	8.30e-01			-0.029	1.43e-02	0.002
ITCH	rs13044413	20:33020957	G	A	0.440	0.013 (0.002)	1.03e-08	5.59	16.65	-6.14	0.016 (0.0029)	4.099561e-07	0.011 (0.0032)	1.931787e-03	-1.336	1.81e-01		rs11483869	-0.008	2.61e-01	0.009
FAM13A	rs10028284	4:89752913	T	A	0.175	-0.017 (0.0026)	1.13e-08	7.75	11.49	-1.03	-0.025 (0.0038)	5.470016e-09	-0.011 (0.0042)	1.344318e-02	2.459	1.39e-02		NA	NA	NA	NA
CAPZA2	rs41794	7:116494323	A	T	0.417	-0.014 (0.002)	1.16e-08	14.31	2.90	-3.87	-0.014 (0.0029)	1.062387e-05	-0.013 (0.0032)	2.006448e-04	0.306	7.60e-01			-0.014	3.73e-02	0.012
BANP	rs28427460	16:88082568	C	G	0.440	-0.013 (0.002)	1.22e-08	7.52	11.97	-1.56	-0.014 (0.0029)	1.591208e-05	-0.015 (0.0032)	1.200027e-05	-0.318	7.51e-01			-0.026	1.35e-04	0.012
CMIP	rs7196195	16:81609598	G	T	0.580	0.014 (0.002)	1.28e-08	9.41	4.28	0.97	0.027 (0.0029)	4.039880e-17	-0.002 (0.0032)	5.693205e-01	-7.029	2.08e-12	Y	NA	NA	NA	NA
UBE2K	rs145766974	4:39677849	T	C	0.569	-0.013 (0.002)	1.41e-08	7.90	7.98	2.35	-0.018 (0.0029)	1.741890e-08	-0.0082 (0.0032)	1.879575e-02	2.409	1.60e-02			-0.013	6.18e-02	0.012
B4GALNT4	rs117291242	11:380315	T	C	0.037	0.035 (0.0054)	1.48e-08	7.17	9.73	0.57	0.045 (0.0077)	1.995628e-07	0.033 (0.0085)	3.084859e-04	-1.032	3.02e-01			0.053	8.64e-03	0.001
AZIN1	rs3018943	8:103880307	T	A	0.183	-0.017 (0.0026)	1.54e-08	4.71	16.00	-5.72	-0.019 (0.0038)	6.604330e-06	-0.018 (0.0042)	8.790929e-05	0.208	8.35e-01			-0.023	1.04e-02	0.005
SGPP1	rs12880341	14:64236191	C	T	0.159	0.018 (0.0028)	1.56e-08	14.67	1.79	-4.40	0.014 (0.004)	1.109855e-03	0.024 (0.0043)	4.113495e-07	1.693	9.05e-02			0.017	4.55e-02	0.004
RNF157	rs72868727	17:74208853	A	G	0.079	0.024 (0.0037)	1.64e-08	9.18	6.91	1.06	0.035 (0.0054)	7.243087e-09	0.018 (0.0059)	5.096531e-03	-2.189	2.86e-02			0.025	3.25e-02	0.002
ASXL2	rs13392329	2:26065592	T	G	0.336	0.014 (0.0021)	1.72e-08	7.11	6.78	3.10	0.014 (0.0031)	3.236251e-05	0.016 (0.0034)	1.523239e-05	0.390	6.97e-01			0.018	1.33e-02	0.010
TRO	rs5960055	23:54954514	C	G	0.657	0.011 (0.0017)	1.80e-08	6.33	9.18	1.00	0.011 (0.003)	6.894262e-04	0.012 (0.0024)	1.467422e-06	0.254	7.99e-01			0.012	3.99e-02	0.010
ZFP64	rs11471653	20:51034324	TTAA	T	0.365	-0.014 (0.0021)	1.81e-08	9.87	8.93	0.31	-0.02 (0.003)	1.306656e-09	-0.0083 (0.0033)	2.117384e-02	2.783	5.38e-03			-0.013	6.47e-02	0.010
REV3L	rs4947121	6:111834954	C	T	0.775	0.016 (0.0024)	2.10e-08	8.15	9.21	0.89	0.018 (0.0034)	3.979093e-06	0.014 (0.0038)	6.778608e-04	-0.734	4.63e-01		rs9320364	0.019	1.97e-02	0.004
CERS2	1:150937964_AAGG_A	1:150937964	A	AAGG	0.352	0.014 (0.0021)	2.37e-08	6.09	11.75	-1.72	0.017 (0.003)	2.735925e-07	0.011 (0.0033)	2.309819e-03	-1.445	1.49e-01			0.013	5.72e-02	0.010
TRANK1	rs12497643	3:36974003	A	G	0.538	-0.013 (0.002)	2.44e-08	7.26	7.26	2.75	-0.012 (0.0029)	2.559138e-04	-0.017 (0.0032)	1.131003e-06	-1.245	2.13e-01		rs9831084	-0.007	2.89e-01	0.010
CNTN2	rs3903399	1:205041542	C	T	0.212	0.016 (0.0025)	2.52e-08	7.27	8.55	1.44	0.018 (0.0035)	5.679596e-06	0.017 (0.0039)	5.036804e-05	-0.138	8.90e-01			0.016	4.23e-02	0.006
QKI	rs4709746	6:164133001	T	C	0.134	-0.019 (0.003)	2.77e-08	7.81	7.07	2.13	-0.024 (0.0043)	5.663662e-07	-0.02 (0.0047)	1.235973e-04	0.675	5.00e-01			-0.024	1.79e-02	0.003
CYP26A1	rs72815130	10:94883401	T	G	0.337	0.014 (0.0021)	2.97e-08	13.04	1.93	-3.15	0.017 (0.003)	9.296894e-07	0.014 (0.0034)	9.037189e-05	-0.528	5.98e-01			0.010	1.50e-01	0.009
SRCRB4D	rs6465120	7:76036364	G	A	0.493	-0.013 (0.002)	3.02e-08	10.10	4.74	-0.21	-0.015 (0.0029)	1.612213e-06	-0.013 (0.0032)	1.108134e-04	0.485	6.28e-01			-0.008	2.65e-01	0.011
NUDT12	rs254027	5:103940415	A	T	0.436	0.013 (0.002)	3.07e-08	8.17	9.37	0.51	0.015 (0.0029)	5.974188e-06	0.013 (0.0032)	2.608182e-04	-0.467	6.40e-01			0.012	7.84e-02	0.011
POR	rs41301433	7:75615439	G	C	0.005	-0.095 (0.015)	3.12e-08	7.45	10.25	-0.38	-0.11 (0.021)	4.023319e-06	-0.089 (0.023)	4.259575e-04	0.634	5.26e-01			0.026	6.65e-01	0.000
SH3YL1	rs17713879	2:254215	A	G	0.366	-0.013 (0.0021)	3.19e-08	5.89	13.74	-3.89	-0.017 (0.003)	2.264612e-07	-0.0095 (0.0033)	8.153408e-03	1.812	7.00e-02			-0.018	1.25e-02	0.010
KLF8	rs2207298	23:56205182	C	T	0.794	-0.013 (0.0021)	3.22e-08	7.77	5.63	2.08	-0.015 (0.0035)	1.275834e-04	-0.012 (0.0028)	1.313694e-04	0.814	4.16e-01			-0.006	3.66e-01	0.005
CENPE	rs62338910	4:104253889	G	A	0.235	-0.015 (0.0024)	3.39e-08	6.12	10.31	-0.49	-0.0084 (0.0034)	2.670381e-02	-0.023 (0.0037)	7.747986e-09	-3.111	1.87e-03			0.001	9.27e-01	0.006
FGFR2	rs878409	10:122999550	A	G	0.546	-0.013 (0.002)	3.39e-08	7.44	6.04	2.38	-0.015 (0.0029)	4.471514e-06	-0.011 (0.0032)	2.008363e-03	0.982	3.26e-01			-0.009	1.83e-01	0.011
THRB	rs7640648	3:24313675	G	A	0.106	0.021 (0.0033)	3.63e-08	6.77	8.27	1.51	0.02 (0.0047)	1.013963e-04	0.023 (0.0052)	5.852942e-05	0.344	7.31e-01			0.022	5.38e-02	0.002
NOP58	2:203198454_AAGAAAGAG_A	2:203198454	A	AAGAAAGAG	0.115	0.02 (0.0032)	3.83e-08	11.70	1.82	-1.96	0.02 (0.0045)	6.957645e-05	0.022 (0.005)	4.162910e-05	0.351	7.26e-01		rs6761131	-0.015	1.54e-01	0.002
NCOA2	rs6996285	8:71340513	C	A	0.309	0.014 (0.0022)	3.84e-08	5.20	16.40	-6.65	0.013 (0.0032)	2.342303e-04	0.016 (0.0035)	2.891945e-05	0.648	5.17e-01			0.008	2.72e-01	0.008
AC007382.1	rs1504	2:37066018	G	T	0.444	-0.013 (0.002)	3.93e-08	11.68	3.14	-1.95	-0.013 (0.0029)	7.154877e-05	-0.015 (0.0032)	1.805707e-05	-0.510	6.10e-01			0.001	8.39e-01	0.011
ASAH1	rs7508	8:17913970	A	G	0.722	0.014 (0.0023)	4.11e-08	9.09	5.76	0.62	0.017 (0.0033)	2.570395e-06	0.014 (0.0036)	3.845341e-04	-0.673	5.01e-01			0.004	5.94e-01	0.007
DAGLA	rs117186302	11:61456420	C	T	0.026	-0.041 (0.0065)	4.36e-08	8.13	7.15	1.55	-0.041 (0.0093)	6.875766e-05	-0.043 (0.01)	1.333269e-04	-0.130	8.96e-01			0.037	1.39e-01	0.001
BEND3	rs11153046	6:107441753	G	A	0.678	0.014 (0.0022)	4.58e-08	9.93	5.34	-0.29	0.014 (0.0031)	2.770903e-05	0.014 (0.0034)	9.328691e-05	0.017	9.86e-01			0.010	1.55e-01	0.008
CENPP	rs780607396	9:95381024	C	CT	0.158	0.017 (0.0027)	4.67e-08	7.85	8.59	1.05	0.019 (0.0039)	2.121456e-05	0.018 (0.0043)	1.250174e-04	-0.098	9.22e-01			0.016	7.44e-02	0.004
IZUMO1	rs28400014	19:49250657	G	C	0.444	-0.013 (0.002)	4.85e-08	20.32	1.06	-10.70	-0.011 (0.0029)	6.464220e-04	-0.016 (0.0032)	3.451764e-06	-1.245	2.13e-01		NA	NA	NA	NA
MC4R	rs74856273	18:57967681	A	T	0.279	0.014 (0.0022)	5.00e-08	7.39	11.00	-1.40	0.015 (0.0032)	3.272262e-05	0.014 (0.0035)	2.335571e-04	-0.140	8.89e-01			0.010	1.97e-01	0.007

## Sheet: SD2
Supplementary Data 2. 15 TG/HDL Associated Loci from Sex-stratified GWAS
Nearest Gene	Lead SNP	Chr:Pos	Effect Allele	Other Allele	EAF	Beta (SE)	P-value (corrected)	-log10(TG P-value)	-log10(HDL P-value)	TG/HDL Boost Statistic	Sex
RSPO3	rs72959041	6:127454893	A	G	0.05	0.099 (0.0067)	7.29e-40	46.00	30.66	2.15	Female
SMIM20	rs73243877	4:26047616	G	A	0.168	0.044 (0.0038)	3.71e-25	28.28	18.67	1.71	Female
RIC8B	rs3782709	12:107205753	G	A	0.355	0.025 (0.003)	1.96e-13	14.67	10.53	0.86	Female
ANO6	rs7310959	12:45968598	A	G	0.103	0.033 (0.0047)	2.69e-10	11.68	5.35	-0.01	Female
MCHR2	rs7765809	6:100604155	G	A	0.173	0.026 (0.0038)	1.09e-09	10.40	5.70	0.52	Female
FGFR1	rs4647906	8:38325411	A	G	0.403	0.02 (0.003)	2.17e-09	9.51	8.44	1.03	Female
PIK3R1	rs194377	5:67659276	G	A	0.516	0.019 (0.0029)	3.15e-09	9.00	4.87	1.35	Female
CAND1	rs1082700	12:67715001	T	C	0.657	-0.02 (0.003)	5.32e-09	7.48	9.77	0.30	Female
ERICH2	rs6433249	2:171639622	A	T	0.629	-0.019 (0.003)	8.09e-09	9.50	6.65	0.34	Female
YEATS4	rs1585705	12:69792102	A	C	0.689	-0.02 (0.0031)	1.88e-08	9.73	4.60	-0.33	Female
PNPLA2	rs140201358	11:823586	G	C	0.014	0.076 (0.012)	2.69e-08	5.42	10.89	-1.69	Female
DNM3	rs57668887	1:172327399	C	T	0.331	0.019 (0.0031)	4.42e-08	9.24	5.05	-0.30	Female
ZNF259	rs7483863	11:116652491	G	A	0.933	-0.26 (0.0064)	3.00e-311	424.33	99.49	-56.97	Male
CAPN1	rs6591179	11:64953105	G	T	0.13	-0.03 (0.0048)	5.00e-09	4.65	16.01	-6.31	Male
CDPF1	rs113658408	22:46646019	G	C	0.102	0.032 (0.0052)	3.47e-08	9.51	3.43	-0.80	Male

## Sheet: SD3
Supplementary Data 3. LDSC Genetic correlations
Pheno 1	Pheno 2	rg	se	z	p		Phenotype	GWAS study	PMID
HOMA-B	FI	0.7677	0.0498	15.4014	1.6027e-53		HOMA-IR	HOMA-IR - Dupuis et al. Nat. Genet. 2010	20081858
2hr glucose	TG	0.2283	0.069	3.3092	0.0009		HOMA-B	HOMA-B - Manning et al. Nat Genet. 2012	22581228
FG	CVD	0.1228	0.0319	3.8506	0.0001		ISI	Insulin sensitivity index in European individuals, unadjusted for BMI - Williamson et al. Nature Genetics 2023	37291194
HbA1c	ISI	-0.2463	0.0448	-5.4954	3.898e-08		2hr glucose	2 hour glucose in European individuals - Chen et al. Nat. Genet. 2021	34059833
ISI	TG/HDL	-0.465	0.0624	-7.4464	9.5944e-14		HbA1c	HbA1c in European individuals - Chen et al. Nat. Genet. 2021	34059833
CVD	HDL	-0.2826	0.0294	-9.6197	6.6041e-22		FG	Fasting Glucose - Lagou, et al. Nat. Commun. 2021	33402679
HOMA-IR	ISI	-0.9057	0.1326	-6.8319	8.3771e-12		FI	Fasting Insulin - Lagou, et al. Nat. Commun. 2021	33402679
FI	TG/HDL	0.4945	0.0695	7.1122	1.1423e-12		WHR	Waist-hip ratio adjusted for BMI - Pulit et al. Hum. Mol. Genet. 2018	30239722
ISI	T2D	-0.6417	0.0411	-15.6288	4.6379e-55		T2D	Type 2 Diabetes in European participants - Mahajan et al. Nat. Genet. 2022	35551307
WHR	TG	0.3871	0.0352	10.9907	4.2364e-28		NAFLD	Non-alcoholic fatty liver disease - Anstee et al. J. Hepatol. 2020	32298765
FI	T2D	0.5993	0.0536	11.1784	5.2015e-29		CVD	Coronary artery disease in European population, Tcheandjieu, C. et al. Nat. Med 2022	35915156
TG	TG/HDL	0.9631	0.0075	128.259	0		TG	Triglycerides in the UK Biobank, from this study
FI	FG	0.2767	0.0889	3.1117	0.0019		HDL	HDL-cholesterol in the UK Biobank, from this study
FG	HDL	-0.2362	0.0423	-5.5876	2.3028e-08
FG	TG/HDL	0.1735	0.0571	3.0405	0.0024
HOMA-IR	FI	1.2055	0.0733	16.4385	1.0143e-60
HbA1c	TG	0.1224	0.0446	2.7451	0.006
T2D	CVD	0.393	0.0219	17.9035	1.1065e-71
HOMA-IR	2hr glucose	0.114	0.1024	1.1129	0.2658
HOMA-IR	TG	0.4345	0.0797	5.453	4.9535e-08
2hr glucose	WHR	0.2843	0.0365	7.7969	6.3437e-15
HOMA-B	NAFLD	0.6709	0.279	2.4047	0.0162
FI	HbA1c	0.131	0.0539	2.4319	0.015
HOMA-B	WHR	0.2664	0.0531	5.017	5.2479e-07
ISI	TG	-0.3923	0.0656	-5.9802	2.2289e-09
T2D	TG/HDL	0.5135	0.0407	12.6068	1.9373e-36
FI	2hr glucose	0.0331	0.0796	0.4161	0.6773
CVD	TG	0.2826	0.0275	10.2791	8.7502e-25
FI	TG	0.4087	0.0729	5.6089	2.0361e-08
FG	HbA1c	0.5198	0.0716	7.2618	3.82e-13
ISI	HDL	0.5014	0.0555	9.0331	1.6686e-19
FG	2hr glucose	0.2936	0.084	3.4954	0.0005
FI	HDL	-0.5433	0.0584	-9.2962	1.4551e-20
HbA1c	WHR	0.1042	0.027	3.8589	0.0001
FG	TG	0.1304	0.0614	2.1247	0.0336
TG	HDL	-0.6332	0.0451	-14.044	8.3818e-45
HOMA-B	HOMA-IR	1.1227	0.1119	10.0358	1.061e-23
HOMA-IR	WHR	0.3266	0.0534	6.1206	9.3248e-10
2hr glucose	CVD	0.1371	0.0396	3.4621	0.0005
FI	ISI	-0.9252	0.0844	-10.9646	5.6567e-28
2hr glucose	NAFLD	0.4007	0.2179	1.839	0.0659
HOMA-B	CVD	0.2091	0.0532	3.9334	8.3765e-05
WHR	CVD	0.191	0.0213	8.9582	3.3015e-19
FG	ISI	-0.3799	0.0577	-6.5875	4.4731e-11
WHR	NAFLD	0.2898	0.1157	2.5041	0.0123
2hr glucose	TG/HDL	0.2273	0.0636	3.5757	0.0003
NAFLD	CVD	0.6286	0.2348	2.6774	0.0074
T2D	HDL	-0.4966	0.0342	-14.5054	1.1195e-47
HbA1c	CVD	0.1612	0.0306	5.2616	1.4283e-07
2hr glucose	T2D	0.4333	0.0519	8.3474	6.981e-17
HOMA-B	TG/HDL	0.4088	0.0812	5.0349	4.7809e-07
HbA1c	NAFLD	0.1392	0.1247	1.1159	0.2645
WHR	TG/HDL	0.3904	0.0324	12.0386	2.2281e-33
HOMA-IR	CVD	0.2598	0.0604	4.3021	1.6916e-05
HOMA-B	T2D	0.2613	0.0649	4.024	5.7222e-05
WHR	T2D	0.3001	0.0242	12.4075	2.3794e-35
HOMA-B	FG	-0.3233	0.1255	-2.5763	0.01
HOMA-IR	NAFLD	1.0299	0.4552	2.2625	0.0237
NAFLD	TG/HDL	0.7408	0.2314	3.2013	0.0014
HbA1c	TG/HDL	0.1244	0.042	2.9585	0.0031
NAFLD	T2D	0.9261	0.265	3.4952	0.0005
2hr glucose	HbA1c	0.3275	0.0555	5.8967	3.7084e-09
HbA1c	T2D	0.45	0.0369	12.192	3.4279e-34
ISI	NAFLD	-0.8064	0.2863	-2.8162	0.0049
HOMA-IR	TG/HDL	0.4923	0.0788	6.2499	4.1061e-10
ISI	WHR	-0.346	0.0367	-9.4257	4.2734e-21
FI	NAFLD	0.8988	0.3492	2.5739	0.0101
HOMA-IR	T2D	0.6881	0.0919	7.4888	6.9508e-14
HOMA-B	HbA1c	-0.1723	0.0902	-1.9094	0.0562
T2D	TG	0.4527	0.0472	9.5951	8.3797e-22
HOMA-IR	FG	0.455	0.0833	5.4638	4.6599e-08
FI	WHR	0.3376	0.0409	8.2491	1.5956e-16
HOMA-B	2hr glucose	-0.1923	0.0932	-2.0633	0.0391
2hr glucose	HDL	-0.1684	0.0516	-3.2644	0.0011
HDL	TG/HDL	-0.8196	0.0258	-31.7565	2.5849e-221
FG	NAFLD	0.3086	0.2254	1.3694	0.1709
HOMA-B	TG	0.3334	0.0783	4.2558	2.0831e-05
CVD	TG/HDL	0.3109	0.0282	11.0271	2.8285e-28
FG	WHR	0.1066	0.0329	3.2448	0.0012
HOMA-B	HDL	-0.4249	0.0755	-5.6315	1.7868e-08
WHR	HDL	-0.2892	0.0303	-9.5604	1.1727e-21
NAFLD	TG	0.6774	0.2227	3.042	0.0023
2hr glucose	ISI	-0.6209	0.0534	-11.6161	3.4148e-31
HOMA-IR	HbA1c	0.2381	0.0684	3.481	0.0005
FG	T2D	0.565	0.0651	8.6842	3.8158e-18
NAFLD	HDL	-0.6951	0.2179	-3.1901	0.0014
HbA1c	HDL	-0.0838	0.0355	-2.3601	0.0183
ISI	CVD	-0.0827	0.2957	-0.2798	0.7796
HOMA-B	ISI	-0.655	0.1157	-5.6618	1.4983e-08
FI	CVD	0.2942	0.0496	5.9292	3.0442e-09
HOMA-IR	HDL	-0.4746	0.0693	-6.8477	7.5051e-12

## Sheet: SD4
Supplementary Data 4. Positional overlaps of TG/HDL risk loci and previous insulin resistance related GWAS
TG/HDL locus lead SNP	TG/HDL locus chromosome	TG/HDL locus start:end	SNP_WHR	BETA_WHR	SE_WHR	P_WHR	SNP_T2D	BETA_T2D	SE_T2D	P_T2D	SNP_FI	BETA_FI	SE_FI	P_FI	SNP_IR	BETA_IR	SE_IR	P_IR	SNP_CVD	BETA_CVD	SE_CVD	P_CVD	novelty
rs114165349	1	26987646:27368126	no_overlap	NA	NA	NA	no_overlap	NA	NA	NA	no_overlap	NA	NA	NA	no_overlap	NA	NA	NA	rs79598313	0.09509161	0.017260451	3.604e-08	NA
rs111564351	1	39550621:40089425	no_overlap	NA	NA	NA	rs3768321	0.0840	0.0080	4.753e-26	no_overlap	NA	NA	NA	no_overlap	NA	NA	NA	no_overlap	NA	NA	NA	NA
rs72665235	1	40143815:40161734	no_overlap	NA	NA	NA	no_overlap	NA	NA	NA	no_overlap	NA	NA	NA	no_overlap	NA	NA	NA	no_overlap	NA	NA	NA	novel
rs1492701	1	40282818:40427975	no_overlap	NA	NA	NA	no_overlap	NA	NA	NA	no_overlap	NA	NA	NA	no_overlap	NA	NA	NA	no_overlap	NA	NA	NA	novel
rs72904737	1	50885622:51532590	rs11205773	0.0187	0.0031	2.308e-09	rs58432198	-0.0636	0.0103	5.707e-10	no_overlap	NA	NA	NA	no_overlap	NA	NA	NA	no_overlap	NA	NA	NA	NA
rs213498	1	54855292:54877103	no_overlap	NA	NA	NA	no_overlap	NA	NA	NA	no_overlap	NA	NA	NA	no_overlap	NA	NA	NA	no_overlap	NA	NA	NA	novel
rs9970140	1	61670582:61721857	no_overlap	NA	NA	NA	no_overlap	NA	NA	NA	no_overlap	NA	NA	NA	no_overlap	NA	NA	NA	no_overlap	NA	NA	NA	novel
rs10889333	1	62452747:63972083	no_overlap	NA	NA	NA	rs12140153	-0.0645	0.0113	1.170e-08	no_overlap	NA	NA	NA	no_overlap	NA	NA	NA	no_overlap	NA	NA	NA	NA
rs771481	1	93539212:93891839	no_overlap	NA	NA	NA	no_overlap	NA	NA	NA	no_overlap	NA	NA	NA	no_overlap	NA	NA	NA	no_overlap	NA	NA	NA	novel
rs773017704	1	98298371:98559093	no_overlap	NA	NA	NA	no_overlap	NA	NA	NA	no_overlap	NA	NA	NA	no_overlap	NA	NA	NA	no_overlap	NA	NA	NA	novel
rs646776	1	109816863:109822166	no_overlap	NA	NA	NA	no_overlap	NA	NA	NA	no_overlap	NA	NA	NA	no_overlap	NA	NA	NA	rs7528419	0.09469542	0.005961479	8.107e-57	NA
rs333947	1	110470592:110504663	rs11579145	-0.0099	0.0018	2.787e-08	no_overlap	NA	NA	NA	no_overlap	NA	NA	NA	no_overlap	NA	NA	NA	no_overlap	NA	NA	NA	NA
rs377742228	1	149729337:149997588	no_overlap	NA	NA	NA	no_overlap	NA	NA	NA	no_overlap	NA	NA	NA	no_overlap	NA	NA	NA	rs67807996	0.04002829	0.005627430	1.135e-12	NA
1:150937964_AAGG_A	1	150614865:150958977	no_overlap	NA	NA	NA	no_overlap	NA	NA	NA	no_overlap	NA	NA	NA	no_overlap	NA	NA	NA	rs6587520	0.03664783	0.004912328	8.627e-14	NA
rs35482991	1	154239334:154260361	no_overlap	NA	NA	NA	no_overlap	NA	NA	NA	no_overlap	NA	NA	NA	no_overlap	NA	NA	NA	no_overlap	NA	NA	NA	novel
rs11588907	1	178473105:178626192	no_overlap	NA	NA	NA	no_overlap	NA	NA	NA	rs1998543	0.0460	0.0100	6.472e-06	no_overlap	NA	NA	NA	no_overlap	NA	NA	NA	NA
rs3903399	1	205023028:205173866	rs3851294	-0.0257	0.0031	9.031e-17	rs3862948	0.0414	0.0075	3.980e-08	no_overlap	NA	NA	NA	no_overlap	NA	NA	NA	no_overlap	NA	NA	NA	NA
rs2066152	1	219620569:219798632	rs2791550	-0.0370	0.0018	3.350e-93	rs2820446	0.0593	0.0070	2.833e-17	rs6674544	0.0177	0.0020	6.973e-21	no_overlap	NA	NA	NA	no_overlap	NA	NA	NA	NA
rs2807845	1	220967854:221197094	rs61819230	0.0223	0.0035	1.099e-10	no_overlap	NA	NA	NA	no_overlap	NA	NA	NA	no_overlap	NA	NA	NA	no_overlap	NA	NA	NA	NA
rs4846920	1	229983791:230453603	no_overlap	NA	NA	NA	no_overlap	NA	NA	NA	no_overlap	NA	NA	NA	no_overlap	NA	NA	NA	no_overlap	NA	NA	NA	novel
rs17713879	2	211317:305203	no_overlap	NA	NA	NA	no_overlap	NA	NA	NA	no_overlap	NA	NA	NA	no_overlap	NA	NA	NA	no_overlap	NA	NA	NA	novel
rs533617	2	20268066:22242325	no_overlap	NA	NA	NA	no_overlap	NA	NA	NA	no_overlap	NA	NA	NA	no_overlap	NA	NA	NA	rs581411	0.05738100	0.006559743	2.182e-18	NA
rs13392329	2	25932710:26105877	no_overlap	NA	NA	NA	no_overlap	NA	NA	NA	no_overlap	NA	NA	NA	no_overlap	NA	NA	NA	no_overlap	NA	NA	NA	novel
rs780094	2	26938567:28582803	no_overlap	NA	NA	NA	rs1260326	-0.0644	0.0066	1.621e-22	rs1260326	-0.0231	0.0019	8.418e-38	rs780094	-0.02	0.0041	7.626e-07	no_overlap	NA	NA	NA	NA
rs1504	2	37059462:37254035	no_overlap	NA	NA	NA	no_overlap	NA	NA	NA	no_overlap	NA	NA	NA	no_overlap	NA	NA	NA	no_overlap	NA	NA	NA	novel
rs17326656	2	48962291:48997707	rs17326656	0.0153	0.0021	5.773e-13	no_overlap	NA	NA	NA	no_overlap	NA	NA	NA	no_overlap	NA	NA	NA	no_overlap	NA	NA	NA	NA
rs2723064	2	65235333:65382167	no_overlap	NA	NA	NA	rs2540945	0.0539	0.0066	3.051e-16	no_overlap	NA	NA	NA	no_overlap	NA	NA	NA	no_overlap	NA	NA	NA	NA
rs6708784	2	111863438:111949327	rs3761706	0.0321	0.0037	1.699e-18	no_overlap	NA	NA	NA	no_overlap	NA	NA	NA	no_overlap	NA	NA	NA	no_overlap	NA	NA	NA	NA
rs954244	2	121306758:121318617	no_overlap	NA	NA	NA	rs11688931	0.0593	0.0090	4.529e-11	no_overlap	NA	NA	NA	no_overlap	NA	NA	NA	no_overlap	NA	NA	NA	NA
rs79953491	2	165441708:165828042	rs10195252	0.0324	0.0017	8.432e-78	rs13389219	-0.0605	0.0065	1.165e-20	rs13389219	-0.0199	0.0019	5.838e-28	no_overlap	NA	NA	NA	no_overlap	NA	NA	NA	NA
2:203198454_AAGAAAGAG_A	2	202968809:203450887	no_overlap	NA	NA	NA	no_overlap	NA	NA	NA	no_overlap	NA	NA	NA	no_overlap	NA	NA	NA	rs138257921	0.10571959	0.015690484	1.608e-11	NA
rs148358468	2	218923194:220356060	rs78058190	0.0357	0.0052	4.266e-12	no_overlap	NA	NA	NA	no_overlap	NA	NA	NA	no_overlap	NA	NA	NA	no_overlap	NA	NA	NA	NA
rs2943645	2	226813783:227376516	rs1522811	-0.0129	0.0021	1.638e-09	rs2972144	-0.0911	0.0066	2.192e-43	rs2943646	-0.0250	0.0019	8.473e-39	no_overlap	NA	NA	NA	rs2222018	0.03682364	0.005185441	1.235e-12	NA
rs4675812	2	242204175:242442728	no_overlap	NA	NA	NA	no_overlap	NA	NA	NA	no_overlap	NA	NA	NA	no_overlap	NA	NA	NA	no_overlap	NA	NA	NA	novel
rs2067819	3	12027240:12413339	rs2972164	-0.0177	0.0017	3.798e-25	rs11709077	-0.1040	0.0097	1.255e-26	rs35000407	0.0258	0.0028	1.504e-21	no_overlap	NA	NA	NA	no_overlap	NA	NA	NA	NA
rs12691219	3	15538477:15970334	no_overlap	NA	NA	NA	no_overlap	NA	NA	NA	no_overlap	NA	NA	NA	no_overlap	NA	NA	NA	no_overlap	NA	NA	NA	novel
rs7640648	3	24286322:24313675	no_overlap	NA	NA	NA	no_overlap	NA	NA	NA	no_overlap	NA	NA	NA	no_overlap	NA	NA	NA	no_overlap	NA	NA	NA	novel
rs12497643	3	36966067:37269678	no_overlap	NA	NA	NA	no_overlap	NA	NA	NA	no_overlap	NA	NA	NA	no_overlap	NA	NA	NA	no_overlap	NA	NA	NA	novel
rs9819511	3	49669948:50209053	rs13316065	0.0126	0.0018	8.785e-12	rs4688760	0.0420	0.0070	2.136e-09	rs10865959	0.0138	0.0022	1.992e-08	no_overlap	NA	NA	NA	rs73079014	-0.05059958	0.008012642	2.702e-10	NA
rs6800707	3	52213653:53174745	rs2276824	0.0222	0.0017	8.897e-38	rs891368	-0.0378	0.0064	3.251e-09	rs17331151	-0.0162	0.0031	1.524e-08	no_overlap	NA	NA	NA	rs77347777	-0.05094157	0.008429508	1.510e-09	NA
rs13066793	3	87037543:87037543	no_overlap	NA	NA	NA	no_overlap	NA	NA	NA	no_overlap	NA	NA	NA	no_overlap	NA	NA	NA	no_overlap	NA	NA	NA	novel
rs113761591	3	127215535:127410033	rs1979527	0.0134	0.0022	2.364e-09	no_overlap	NA	NA	NA	no_overlap	NA	NA	NA	no_overlap	NA	NA	NA	no_overlap	NA	NA	NA	NA
rs684773	3	135625498:136677064	rs10935182	0.0109	0.0018	1.419e-09	no_overlap	NA	NA	NA	no_overlap	NA	NA	NA	no_overlap	NA	NA	NA	rs61791721	-0.04602518	0.005895751	5.880e-15	NA
rs62271373	3	150066540:150097635	rs62271373	0.0408	0.0043	3.441e-21	rs62271373	0.0882	0.0144	1.033e-09	rs62271373	0.0256	0.0048	1.596e-08	no_overlap	NA	NA	NA	no_overlap	NA	NA	NA	NA
rs67261871	3	156791268:156798775	rs10049088	-0.0290	0.0018	1.450e-59	no_overlap	NA	NA	NA	no_overlap	NA	NA	NA	no_overlap	NA	NA	NA	no_overlap	NA	NA	NA	NA
rs13074711	3	172237859:172269539	no_overlap	NA	NA	NA	no_overlap	NA	NA	NA	no_overlap	NA	NA	NA	no_overlap	NA	NA	NA	no_overlap	NA	NA	NA	novel
rs13094241	3	196158468:196233136	no_overlap	NA	NA	NA	no_overlap	NA	NA	NA	no_overlap	NA	NA	NA	no_overlap	NA	NA	NA	no_overlap	NA	NA	NA	novel
rs13101828	4	848335:983809	rs11724804	-0.0170	0.0018	7.607e-21	no_overlap	NA	NA	NA	no_overlap	NA	NA	NA	no_overlap	NA	NA	NA	no_overlap	NA	NA	NA	NA
rs3129317	4	3029916:3383674	rs3121419	-0.0111	0.0019	8.541e-09	rs362307	0.0704	0.0121	6.776e-09	no_overlap	NA	NA	NA	no_overlap	NA	NA	NA	no_overlap	NA	NA	NA	NA
rs62275880	4	3385176:3536329	no_overlap	NA	NA	NA	no_overlap	NA	NA	NA	no_overlap	NA	NA	NA	no_overlap	NA	NA	NA	no_overlap	NA	NA	NA	novel
rs13136833	4	17789325:18035250	no_overlap	NA	NA	NA	rs7667864	-0.0402	0.0071	1.640e-08	no_overlap	NA	NA	NA	no_overlap	NA	NA	NA	no_overlap	NA	NA	NA	NA
4:26050450_AC_A	4	26006133:26128710	rs4558863	-0.0210	0.0024	4.690e-19	no_overlap	NA	NA	NA	no_overlap	NA	NA	NA	no_overlap	NA	NA	NA	no_overlap	NA	NA	NA	NA
rs145766974	4	39653109:39788949	no_overlap	NA	NA	NA	no_overlap	NA	NA	NA	no_overlap	NA	NA	NA	no_overlap	NA	NA	NA	no_overlap	NA	NA	NA	novel
rs7684939	4	55485188:55539264	no_overlap	NA	NA	NA	no_overlap	NA	NA	NA	no_overlap	NA	NA	NA	no_overlap	NA	NA	NA	no_overlap	NA	NA	NA	novel
rs2035403	4	87058503:88553290	no_overlap	NA	NA	NA	no_overlap	NA	NA	NA	no_overlap	NA	NA	NA	no_overlap	NA	NA	NA	no_overlap	NA	NA	NA	novel
rs6824451	4	89619723:89742764	rs2167750	0.0274	0.0018	5.529e-53	rs1903002	-0.0362	0.0064	1.446e-08	rs3775380	-0.0119	0.0018	1.477e-11	no_overlap	NA	NA	NA	no_overlap	NA	NA	NA	NA
rs10028284	4	89750668:89768821	rs10024506	-0.0160	0.0021	2.691e-14	no_overlap	NA	NA	NA	rs57400569	-0.0146	0.0023	3.276e-09	no_overlap	NA	NA	NA	no_overlap	NA	NA	NA	NA
rs5860563	4	99986023:100070973	no_overlap	NA	NA	NA	no_overlap	NA	NA	NA	no_overlap	NA	NA	NA	no_overlap	NA	NA	NA	no_overlap	NA	NA	NA	novel
rs13107325	4	102702364:103387161	rs13107325	-0.0306	0.0034	3.690e-19	no_overlap	NA	NA	NA	no_overlap	NA	NA	NA	no_overlap	NA	NA	NA	no_overlap	NA	NA	NA	NA
rs62338910	4	104134184:104378012	no_overlap	NA	NA	NA	rs1580278	-0.0374	0.0065	8.345e-09	no_overlap	NA	NA	NA	no_overlap	NA	NA	NA	no_overlap	NA	NA	NA	NA
rs114816312	4	109426397:110987437	no_overlap	NA	NA	NA	no_overlap	NA	NA	NA	no_overlap	NA	NA	NA	no_overlap	NA	NA	NA	no_overlap	NA	NA	NA	novel
rs80138475	5	53263428:53503097	rs6874524	0.0131	0.0021	8.926e-10	rs702634	0.0503	0.0069	3.365e-13	rs4865796	0.0165	0.0020	7.329e-17	no_overlap	NA	NA	NA	no_overlap	NA	NA	NA	NA
rs60803019	5	55768229:55828636	rs459193	0.0278	0.0019	3.993e-47	rs459193	-0.0722	0.0073	6.783e-23	rs459193	-0.0181	0.0021	1.123e-18	no_overlap	NA	NA	NA	no_overlap	NA	NA	NA	NA
rs11429307	5	55829831:55870395	rs3936510	0.0299	0.0022	4.623e-43	rs9687846	0.0701	0.0081	3.468e-18	rs3936511	-0.0187	0.0025	2.812e-14	no_overlap	NA	NA	NA	rs28650790	0.04545745	0.006429986	1.554e-12	NA
rs1533760	5	78416416:78628233	no_overlap	NA	NA	NA	rs1316776	-0.0433	0.0067	1.035e-10	no_overlap	NA	NA	NA	no_overlap	NA	NA	NA	no_overlap	NA	NA	NA	NA
rs34580448	5	82810884:82815170	no_overlap	NA	NA	NA	no_overlap	NA	NA	NA	no_overlap	NA	NA	NA	no_overlap	NA	NA	NA	no_overlap	NA	NA	NA	novel
rs254027	5	103791044:104055261	no_overlap	NA	NA	NA	no_overlap	NA	NA	NA	no_overlap	NA	NA	NA	no_overlap	NA	NA	NA	no_overlap	NA	NA	NA	novel
rs1045241	5	118677952:118904918	rs1045241	-0.0185	0.0019	3.511e-22	no_overlap	NA	NA	NA	no_overlap	NA	NA	NA	no_overlap	NA	NA	NA	no_overlap	NA	NA	NA	NA
rs664732	5	130397106:131320462	rs1029472	-0.0251	0.0042	1.744e-09	no_overlap	NA	NA	NA	no_overlap	NA	NA	NA	no_overlap	NA	NA	NA	no_overlap	NA	NA	NA	NA
5:132426851_GTT_G	5	132349654:132467373	rs11747001	0.0172	0.0020	7.734e-18	no_overlap	NA	NA	NA	no_overlap	NA	NA	NA	no_overlap	NA	NA	NA	no_overlap	NA	NA	NA	NA
rs1501908	5	156354477:156484648	no_overlap	NA	NA	NA	no_overlap	NA	NA	NA	no_overlap	NA	NA	NA	no_overlap	NA	NA	NA	no_overlap	NA	NA	NA	novel
rs72808430	5	157881647:157996558	rs17703354	-0.0202	0.0033	1.247e-09	no_overlap	NA	NA	NA	rs10050393	0.0090	0.0019	4.843e-08	no_overlap	NA	NA	NA	no_overlap	NA	NA	NA	NA
rs35742417	6	7195684:7320938	rs1334576	-0.0171	0.0018	3.464e-21	rs9379084	-0.0994	0.0106	5.478e-21	no_overlap	NA	NA	NA	no_overlap	NA	NA	NA	no_overlap	NA	NA	NA	NA
rs4710938	6	20483407:20675295	rs7744833	0.0117	0.0019	1.423e-09	rs7451008	-0.1377	0.0071	2.449e-83	no_overlap	NA	NA	NA	no_overlap	NA	NA	NA	no_overlap	NA	NA	NA	NA
rs114760566	6	34067732:35383027	rs114760566	0.0932	0.0049	9.027e-82	no_overlap	NA	NA	NA	rs116141873	0.0428	0.0059	1.423e-11	rs2820232	0.018	0.004	1.1e-05	rs9469899	0.03491874	0.005172681	1.472e-11	NA
rs3025053	6	43731651:43753325	rs3025020	0.0204	0.0022	7.342e-20	no_overlap	NA	NA	NA	no_overlap	NA	NA	NA	no_overlap	NA	NA	NA	no_overlap	NA	NA	NA	NA
rs6905288	6	43757082:43785741	rs998584	0.0487	0.0017	1.220e-170	rs11967262	-0.0378	0.0065	5.782e-09	rs998584	0.0123	0.0019	2.314e-10	no_overlap	NA	NA	NA	rs6905288	0.03653349	0.005056750	5.022e-13	NA
rs10223666	6	43804103:43826681	rs1317983	-0.0247	0.0021	1.582e-31	rs6937438	-0.0514	0.0070	2.352e-13	rs9472135	0.0110	0.0022	4.213e-08	no_overlap	NA	NA	NA	no_overlap	NA	NA	NA	NA
rs6458867	6	52613931:52738427	no_overlap	NA	NA	NA	no_overlap	NA	NA	NA	no_overlap	NA	NA	NA	no_overlap	NA	NA	NA	no_overlap	NA	NA	NA	novel
rs11153046	6	107422239:107445266	no_overlap	NA	NA	NA	rs1665901	0.0398	0.0068	4.973e-09	no_overlap	NA	NA	NA	no_overlap	NA	NA	NA	no_overlap	NA	NA	NA	NA
rs9480889	6	109160380:109271201	no_overlap	NA	NA	NA	no_overlap	NA	NA	NA	no_overlap	NA	NA	NA	no_overlap	NA	NA	NA	no_overlap	NA	NA	NA	novel
rs4947121	6	111722923:111915023	no_overlap	NA	NA	NA	no_overlap	NA	NA	NA	no_overlap	NA	NA	NA	no_overlap	NA	NA	NA	no_overlap	NA	NA	NA	novel
rs6916318	6	126686407:127532807	rs72959041	0.1624	0.0044	2.080e-293	rs11759026	-0.0660	0.0075	2.042e-18	rs1474696	-0.0147	0.0018	3.019e-16	no_overlap	NA	NA	NA	rs749407898	-0.03765165	0.006211873	1.351e-09	NA
rs9388766	6	130321899:130387773	rs9388766	-0.0170	0.0019	3.963e-20	no_overlap	NA	NA	NA	no_overlap	NA	NA	NA	no_overlap	NA	NA	NA	no_overlap	NA	NA	NA	NA
rs632057	6	139805476:139844673	rs634869	0.0229	0.0017	2.598e-40	no_overlap	NA	NA	NA	no_overlap	NA	NA	NA	no_overlap	NA	NA	NA	no_overlap	NA	NA	NA	NA
rs1281955	6	153367613:153499921	rs1281990	-0.0260	0.0047	2.872e-08	rs6557267	0.0360	0.0065	2.928e-08	no_overlap	NA	NA	NA	no_overlap	NA	NA	NA	no_overlap	NA	NA	NA	NA
rs41272086	6	159711124:161662617	rs541091	-0.0199	0.0019	2.987e-26	rs474513	0.0399	0.0064	4.178e-10	no_overlap	NA	NA	NA	no_overlap	NA	NA	NA	rs10455872	-0.30395836	0.010439155	2.180e-186	NA
rs4709746	6	164092706:164133001	no_overlap	NA	NA	NA	rs4709746	-0.0567	0.0096	3.951e-09	rs73013411	-0.0180	0.0032	2.084e-08	no_overlap	NA	NA	NA	no_overlap	NA	NA	NA	NA
rs12702029	7	1006128:1219553	no_overlap	NA	NA	NA	no_overlap	NA	NA	NA	no_overlap	NA	NA	NA	no_overlap	NA	NA	NA	no_overlap	NA	NA	NA	novel
rs28273	7	15897219:16092055	no_overlap	NA	NA	NA	no_overlap	NA	NA	NA	no_overlap	NA	NA	NA	no_overlap	NA	NA	NA	no_overlap	NA	NA	NA	novel
rs4410790	7	17281007:17309279	no_overlap	NA	NA	NA	no_overlap	NA	NA	NA	no_overlap	NA	NA	NA	no_overlap	NA	NA	NA	no_overlap	NA	NA	NA	novel
rs17138358	7	17762666:18026304	no_overlap	NA	NA	NA	no_overlap	NA	NA	NA	no_overlap	NA	NA	NA	no_overlap	NA	NA	NA	no_overlap	NA	NA	NA	novel
rs10642257	7	25910605:26020159	rs2122823	0.0207	0.0021	1.823e-22	no_overlap	NA	NA	NA	no_overlap	NA	NA	NA	no_overlap	NA	NA	NA	no_overlap	NA	NA	NA	NA
rs1534696	7	26309246:26422042	rs1534696	-0.0244	0.0017	3.151e-44	no_overlap	NA	NA	NA	no_overlap	NA	NA	NA	no_overlap	NA	NA	NA	no_overlap	NA	NA	NA	NA
rs1799831	7	44191309:44218856	no_overlap	NA	NA	NA	rs2244164	0.0411	0.0064	1.234e-10	no_overlap	NA	NA	NA	no_overlap	NA	NA	NA	no_overlap	NA	NA	NA	NA
rs62459087	7	44223292:44267538	no_overlap	NA	NA	NA	rs878521	0.0618	0.0074	9.308e-17	no_overlap	NA	NA	NA	no_overlap	NA	NA	NA	no_overlap	NA	NA	NA	NA
rs35493868	7	70534880:74251108	rs55747707	-0.0244	0.0024	3.047e-25	no_overlap	NA	NA	NA	no_overlap	NA	NA	NA	no_overlap	NA	NA	NA	no_overlap	NA	NA	NA	NA
rs41301433	7	75609033:75635856	no_overlap	NA	NA	NA	no_overlap	NA	NA	NA	no_overlap	NA	NA	NA	no_overlap	NA	NA	NA	no_overlap	NA	NA	NA	novel
rs6465120	7	76013715:76046324	no_overlap	NA	NA	NA	no_overlap	NA	NA	NA	no_overlap	NA	NA	NA	no_overlap	NA	NA	NA	no_overlap	NA	NA	NA	novel
rs41794	7	116405387:116566729	no_overlap	NA	NA	NA	no_overlap	NA	NA	NA	no_overlap	NA	NA	NA	no_overlap	NA	NA	NA	no_overlap	NA	NA	NA	novel
rs157935	7	130581358:130585623	no_overlap	NA	NA	NA	no_overlap	NA	NA	NA	no_overlap	NA	NA	NA	no_overlap	NA	NA	NA	no_overlap	NA	NA	NA	novel
7:150288766_GA_G	7	150208971:150397117	no_overlap	NA	NA	NA	no_overlap	NA	NA	NA	no_overlap	NA	NA	NA	no_overlap	NA	NA	NA	no_overlap	NA	NA	NA	novel
rs56321085	7	150504090:150543311	no_overlap	NA	NA	NA	rs62492368	0.0440	0.0069	1.924e-10	no_overlap	NA	NA	NA	no_overlap	NA	NA	NA	no_overlap	NA	NA	NA	NA
rs2968864	7	150600845:150660239	no_overlap	NA	NA	NA	no_overlap	NA	NA	NA	no_overlap	NA	NA	NA	no_overlap	NA	NA	NA	no_overlap	NA	NA	NA	novel
rs7821812	8	8088230:12185802	rs7827182	-0.0166	0.0019	3.921e-19	rs34990153	0.0476	0.0065	2.257e-13	rs7012814	-0.0219	0.0019	8.342e-30	no_overlap	NA	NA	NA	no_overlap	NA	NA	NA	NA
rs7508	8	17792853:17924055	no_overlap	NA	NA	NA	no_overlap	NA	NA	NA	no_overlap	NA	NA	NA	no_overlap	NA	NA	NA	no_overlap	NA	NA	NA	novel
rs1495741	8	18239697:18291590	no_overlap	NA	NA	NA	no_overlap	NA	NA	NA	no_overlap	NA	NA	NA	no_overlap	NA	NA	NA	rs4646250	-0.03430323	0.005620467	1.039e-09	NA
rs271	8	18535388:21018887	rs15285	-0.0107	0.0020	4.413e-08	rs7819706	0.0669	0.0101	2.818e-11	no_overlap	NA	NA	NA	no_overlap	NA	NA	NA	rs894211	-0.04616711	0.005584885	1.380e-16	NA
rs11992444	8	25464690:25464690	rs11992444	0.0233	0.0020	5.567e-32	no_overlap	NA	NA	NA	no_overlap	NA	NA	NA	no_overlap	NA	NA	NA	no_overlap	NA	NA	NA	NA
rs2081687	8	59311697:59567885	no_overlap	NA	NA	NA	no_overlap	NA	NA	NA	no_overlap	NA	NA	NA	no_overlap	NA	NA	NA	no_overlap	NA	NA	NA	novel
rs6991404	8	64496159:64875487	no_overlap	NA	NA	NA	no_overlap	NA	NA	NA	no_overlap	NA	NA	NA	no_overlap	NA	NA	NA	no_overlap	NA	NA	NA	novel
rs6996285	8	71338185:71347626	no_overlap	NA	NA	NA	no_overlap	NA	NA	NA	no_overlap	NA	NA	NA	no_overlap	NA	NA	NA	no_overlap	NA	NA	NA	novel
rs13269725	8	72386394:72531550	rs4738141	-0.0262	0.0020	9.577e-41	no_overlap	NA	NA	NA	no_overlap	NA	NA	NA	no_overlap	NA	NA	NA	no_overlap	NA	NA	NA	NA
rs3018943	8	103817865:103953257	no_overlap	NA	NA	NA	no_overlap	NA	NA	NA	no_overlap	NA	NA	NA	no_overlap	NA	NA	NA	no_overlap	NA	NA	NA	novel
rs2737220	8	116409058:116700003	no_overlap	NA	NA	NA	rs3808415	-0.0349	0.0064	4.646e-08	no_overlap	NA	NA	NA	no_overlap	NA	NA	NA	no_overlap	NA	NA	NA	NA
rs2954027	8	125741363:127054520	rs10808546	-0.0159	0.0017	1.981e-20	no_overlap	NA	NA	NA	no_overlap	NA	NA	NA	no_overlap	NA	NA	NA	rs2001945	-0.04670668	0.004901349	1.583e-21	NA
rs7817574	8	144275144:144466338	no_overlap	NA	NA	NA	no_overlap	NA	NA	NA	no_overlap	NA	NA	NA	no_overlap	NA	NA	NA	no_overlap	NA	NA	NA	novel
rs296886	9	86222717:86666993	no_overlap	NA	NA	NA	no_overlap	NA	NA	NA	no_overlap	NA	NA	NA	no_overlap	NA	NA	NA	no_overlap	NA	NA	NA	novel
rs10797115	9	92131699:92225483	no_overlap	NA	NA	NA	no_overlap	NA	NA	NA	no_overlap	NA	NA	NA	no_overlap	NA	NA	NA	no_overlap	NA	NA	NA	novel
rs780607396	9	95283887:95576781	rs10992414	-0.0223	0.0023	1.097e-21	no_overlap	NA	NA	NA	no_overlap	NA	NA	NA	no_overlap	NA	NA	NA	no_overlap	NA	NA	NA	NA
rs62565259	9	102104426:102260916	no_overlap	NA	NA	NA	no_overlap	NA	NA	NA	no_overlap	NA	NA	NA	no_overlap	NA	NA	NA	no_overlap	NA	NA	NA	novel
rs2066718	9	107585213:107595210	no_overlap	NA	NA	NA	no_overlap	NA	NA	NA	no_overlap	NA	NA	NA	no_overlap	NA	NA	NA	no_overlap	NA	NA	NA	novel
rs2275543	9	107629058:107672526	rs1800978	0.0262	0.0026	2.621e-23	no_overlap	NA	NA	NA	no_overlap	NA	NA	NA	no_overlap	NA	NA	NA	no_overlap	NA	NA	NA	NA
rs2519093	9	136137065:136339755	no_overlap	NA	NA	NA	rs505922	-0.0473	0.0068	3.650e-12	rs8176672	0.0200	0.0034	1.004e-10	no_overlap	NA	NA	NA	rs579459	-0.05367053	0.006103605	1.453e-18	NA
rs41274050	10	52573772:52718339	no_overlap	NA	NA	NA	no_overlap	NA	NA	NA	no_overlap	NA	NA	NA	no_overlap	NA	NA	NA	no_overlap	NA	NA	NA	novel
rs1171615	10	61397399:61469538	no_overlap	NA	NA	NA	no_overlap	NA	NA	NA	no_overlap	NA	NA	NA	no_overlap	NA	NA	NA	no_overlap	NA	NA	NA	novel
rs142164605	10	63593571:63702572	no_overlap	NA	NA	NA	no_overlap	NA	NA	NA	no_overlap	NA	NA	NA	no_overlap	NA	NA	NA	no_overlap	NA	NA	NA	novel
rs7924036	10	64761387:65400352	no_overlap	NA	NA	NA	no_overlap	NA	NA	NA	no_overlap	NA	NA	NA	no_overlap	NA	NA	NA	no_overlap	NA	NA	NA	novel
10:94391439_CT_C	10	94215014:94495241	rs1111875	-0.0112	0.0017	8.717e-11	rs10882099	0.1095	0.0065	7.726e-64	no_overlap	NA	NA	NA	no_overlap	NA	NA	NA	no_overlap	NA	NA	NA	NA
rs10786069	10	94506628:94845981	no_overlap	NA	NA	NA	no_overlap	NA	NA	NA	no_overlap	NA	NA	NA	no_overlap	NA	NA	NA	no_overlap	NA	NA	NA	novel
rs72815130	10	94874110:94906087	no_overlap	NA	NA	NA	no_overlap	NA	NA	NA	no_overlap	NA	NA	NA	no_overlap	NA	NA	NA	no_overlap	NA	NA	NA	novel
rs10786114	10	95274461:95357918	rs11187537	0.0163	0.0021	2.431e-15	no_overlap	NA	NA	NA	no_overlap	NA	NA	NA	no_overlap	NA	NA	NA	no_overlap	NA	NA	NA	NA
rs563296	10	99694970:99784552	no_overlap	NA	NA	NA	no_overlap	NA	NA	NA	no_overlap	NA	NA	NA	no_overlap	NA	NA	NA	no_overlap	NA	NA	NA	novel
rs2792751	10	113901194:113951375	no_overlap	NA	NA	NA	no_overlap	NA	NA	NA	no_overlap	NA	NA	NA	no_overlap	NA	NA	NA	no_overlap	NA	NA	NA	novel
rs2419605	10	113976724:114050642	no_overlap	NA	NA	NA	no_overlap	NA	NA	NA	no_overlap	NA	NA	NA	no_overlap	NA	NA	NA	no_overlap	NA	NA	NA	novel
rs2773469	10	115781527:115805056	no_overlap	NA	NA	NA	no_overlap	NA	NA	NA	no_overlap	NA	NA	NA	no_overlap	NA	NA	NA	no_overlap	NA	NA	NA	novel
rs878409	10	122978944:123000638	no_overlap	NA	NA	NA	no_overlap	NA	NA	NA	no_overlap	NA	NA	NA	no_overlap	NA	NA	NA	no_overlap	NA	NA	NA	novel
rs117291242	11	380315:408174	no_overlap	NA	NA	NA	no_overlap	NA	NA	NA	no_overlap	NA	NA	NA	no_overlap	NA	NA	NA	no_overlap	NA	NA	NA	novel
rs7947951	11	13354509:13370535	no_overlap	NA	NA	NA	no_overlap	NA	NA	NA	no_overlap	NA	NA	NA	no_overlap	NA	NA	NA	no_overlap	NA	NA	NA	novel
rs192849769	11	13597035:15120965	rs2970332	0.0156	0.0021	1.006e-13	rs141521721	0.1212	0.0214	1.392e-08	no_overlap	NA	NA	NA	no_overlap	NA	NA	NA	no_overlap	NA	NA	NA	NA
rs17309930	11	27477864:27748493	no_overlap	NA	NA	NA	no_overlap	NA	NA	NA	no_overlap	NA	NA	NA	no_overlap	NA	NA	NA	no_overlap	NA	NA	NA	novel
rs77403571	11	45777525:46159633	no_overlap	NA	NA	NA	rs12419690	-0.0351	0.0064	3.892e-08	no_overlap	NA	NA	NA	no_overlap	NA	NA	NA	no_overlap	NA	NA	NA	NA
rs75393320	11	46194744:51581244	rs34312154	0.0188	0.0030	3.182e-10	rs7124681	0.0362	0.0065	2.454e-08	no_overlap	NA	NA	NA	no_overlap	NA	NA	NA	no_overlap	NA	NA	NA	NA
rs12417343	11	54695707:56652022	no_overlap	NA	NA	NA	no_overlap	NA	NA	NA	no_overlap	NA	NA	NA	no_overlap	NA	NA	NA	no_overlap	NA	NA	NA	novel
rs10792091	11	56911264:57142624	no_overlap	NA	NA	NA	no_overlap	NA	NA	NA	no_overlap	NA	NA	NA	no_overlap	NA	NA	NA	no_overlap	NA	NA	NA	novel
rs117186302	11	61456420:61456420	no_overlap	NA	NA	NA	no_overlap	NA	NA	NA	no_overlap	NA	NA	NA	no_overlap	NA	NA	NA	no_overlap	NA	NA	NA	novel
rs174566	11	61519815:61678754	no_overlap	NA	NA	NA	no_overlap	NA	NA	NA	no_overlap	NA	NA	NA	no_overlap	NA	NA	NA	no_overlap	NA	NA	NA	novel
rs2509961	11	62309787:62418921	rs2509967	-0.0199	0.0019	1.410e-26	no_overlap	NA	NA	NA	no_overlap	NA	NA	NA	no_overlap	NA	NA	NA	no_overlap	NA	NA	NA	NA
rs71468663	11	63843031:64172207	rs56271783	0.0590	0.0049	1.212e-33	no_overlap	NA	NA	NA	rs2845885	-0.0204	0.0039	1.180e-08	no_overlap	NA	NA	NA	no_overlap	NA	NA	NA	NA
rs678614	11	64791585:64851305	no_overlap	NA	NA	NA	no_overlap	NA	NA	NA	no_overlap	NA	NA	NA	no_overlap	NA	NA	NA	no_overlap	NA	NA	NA	novel
rs2306363	11	65351074:65566719	rs3741378	-0.0224	0.0025	1.134e-19	no_overlap	NA	NA	NA	no_overlap	NA	NA	NA	no_overlap	NA	NA	NA	rs2306363	-0.04120078	0.006102440	1.463e-11	NA
rs10896076	11	65794458:66060538	rs12803276	-0.0137	0.0023	2.131e-09	no_overlap	NA	NA	NA	no_overlap	NA	NA	NA	no_overlap	NA	NA	NA	no_overlap	NA	NA	NA	NA
rs490972	11	66069218:66119563	rs2276106	0.0139	0.0020	4.278e-12	no_overlap	NA	NA	NA	no_overlap	NA	NA	NA	no_overlap	NA	NA	NA	no_overlap	NA	NA	NA	NA
rs11605837	11	68562328:68767796	no_overlap	NA	NA	NA	no_overlap	NA	NA	NA	no_overlap	NA	NA	NA	no_overlap	NA	NA	NA	no_overlap	NA	NA	NA	novel
rs117847213	11	111347680:111952183	rs10502148	-0.0230	0.0018	5.865e-36	no_overlap	NA	NA	NA	no_overlap	NA	NA	NA	no_overlap	NA	NA	NA	no_overlap	NA	NA	NA	NA
rs61905108	11	115420637:118189830	rs7943309	0.0272	0.0047	9.585e-09	no_overlap	NA	NA	NA	no_overlap	NA	NA	NA	no_overlap	NA	NA	NA	rs964184	-0.05826300	0.006934852	4.409e-17	NA
rs1064939	11	118194647:118467590	no_overlap	NA	NA	NA	no_overlap	NA	NA	NA	no_overlap	NA	NA	NA	no_overlap	NA	NA	NA	no_overlap	NA	NA	NA	novel
rs1003081	11	118901614:118958869	no_overlap	NA	NA	NA	no_overlap	NA	NA	NA	no_overlap	NA	NA	NA	no_overlap	NA	NA	NA	11:118937303:GAA:G	0.04631757	0.007220195	1.408e-10	NA
rs78742502	12	6663087:6734313	no_overlap	NA	NA	NA	no_overlap	NA	NA	NA	no_overlap	NA	NA	NA	no_overlap	NA	NA	NA	no_overlap	NA	NA	NA	novel
rs11045171	12	20392267:20519396	no_overlap	NA	NA	NA	no_overlap	NA	NA	NA	no_overlap	NA	NA	NA	no_overlap	NA	NA	NA	no_overlap	NA	NA	NA	novel
rs4762753	12	20578881:20587192	no_overlap	NA	NA	NA	no_overlap	NA	NA	NA	no_overlap	NA	NA	NA	no_overlap	NA	NA	NA	no_overlap	NA	NA	NA	novel
rs67981690	12	21323338:21415496	no_overlap	NA	NA	NA	no_overlap	NA	NA	NA	no_overlap	NA	NA	NA	no_overlap	NA	NA	NA	no_overlap	NA	NA	NA	novel
rs2129869	12	26440698:26491475	rs11048456	-0.0342	0.0019	1.049e-69	rs1872992	-0.0457	0.0072	2.520e-10	no_overlap	NA	NA	NA	no_overlap	NA	NA	NA	no_overlap	NA	NA	NA	NA
rs567895	12	57558505:58318167	no_overlap	NA	NA	NA	no_overlap	NA	NA	NA	no_overlap	NA	NA	NA	no_overlap	NA	NA	NA	no_overlap	NA	NA	NA	novel
12:107209957_AT_A	12	106970892:107368756	rs10778504	0.0158	0.0021	2.525e-14	no_overlap	NA	NA	NA	no_overlap	NA	NA	NA	no_overlap	NA	NA	NA	no_overlap	NA	NA	NA	NA
rs149793040	12	108884500:110137631	no_overlap	NA	NA	NA	no_overlap	NA	NA	NA	no_overlap	NA	NA	NA	no_overlap	NA	NA	NA	no_overlap	NA	NA	NA	novel
12:122515547_ATTTTTC_A	12	122484294:122636556	rs12314700	-0.0204	0.0026	1.345e-15	no_overlap	NA	NA	NA	no_overlap	NA	NA	NA	no_overlap	NA	NA	NA	no_overlap	NA	NA	NA	NA
rs7133378	12	122693602:124812706	rs863750	0.0373	0.0017	4.170e-101	rs4148856	0.0470	0.0077	1.311e-09	rs7133378	-0.0127	0.0020	5.996e-11	no_overlap	NA	NA	NA	rs12301673	-0.03100326	0.005239481	3.274e-09	NA
rs11057837	12	125303254:125316743	no_overlap	NA	NA	NA	no_overlap	NA	NA	NA	no_overlap	NA	NA	NA	no_overlap	NA	NA	NA	rs112403212	0.06862043	0.007119385	5.497e-22	NA
rs7137797	12	125327352:125328375	no_overlap	NA	NA	NA	no_overlap	NA	NA	NA	no_overlap	NA	NA	NA	no_overlap	NA	NA	NA	rs12370382	-0.03476813	0.005096566	8.986e-12	NA
rs111929233	12	125353810:125380232	no_overlap	NA	NA	NA	no_overlap	NA	NA	NA	no_overlap	NA	NA	NA	no_overlap	NA	NA	NA	no_overlap	NA	NA	NA	novel
rs6492721	13	95222890:95275706	no_overlap	NA	NA	NA	no_overlap	NA	NA	NA	no_overlap	NA	NA	NA	no_overlap	NA	NA	NA	no_overlap	NA	NA	NA	novel
rs7140110	13	114541617:114555906	no_overlap	NA	NA	NA	no_overlap	NA	NA	NA	no_overlap	NA	NA	NA	no_overlap	NA	NA	NA	no_overlap	NA	NA	NA	novel
rs77777032	13	114599514:114840131	no_overlap	NA	NA	NA	no_overlap	NA	NA	NA	no_overlap	NA	NA	NA	no_overlap	NA	NA	NA	no_overlap	NA	NA	NA	novel
rs12880341	14	64227596:64241914	no_overlap	NA	NA	NA	no_overlap	NA	NA	NA	no_overlap	NA	NA	NA	no_overlap	NA	NA	NA	no_overlap	NA	NA	NA	novel
rs61993685	14	100665096:100765823	no_overlap	NA	NA	NA	no_overlap	NA	NA	NA	no_overlap	NA	NA	NA	no_overlap	NA	NA	NA	no_overlap	NA	NA	NA	novel
rs139974673	15	41800652:45444830	rs1105881	-0.0156	0.0019	1.101e-16	rs2289739	0.0469	0.0067	2.578e-12	no_overlap	NA	NA	NA	no_overlap	NA	NA	NA	no_overlap	NA	NA	NA	NA
rs1601934	15	58671721:58709182	no_overlap	NA	NA	NA	no_overlap	NA	NA	NA	no_overlap	NA	NA	NA	no_overlap	NA	NA	NA	no_overlap	NA	NA	NA	novel
rs12440800	15	61913884:61960302	no_overlap	NA	NA	NA	no_overlap	NA	NA	NA	no_overlap	NA	NA	NA	no_overlap	NA	NA	NA	no_overlap	NA	NA	NA	novel
rs7175602	15	63329128:63615016	no_overlap	NA	NA	NA	no_overlap	NA	NA	NA	no_overlap	NA	NA	NA	no_overlap	NA	NA	NA	no_overlap	NA	NA	NA	novel
rs17184382	15	63790662:64181604	rs2058914	-0.0118	0.0019	1.562e-10	rs7178762	-0.0387	0.0064	1.367e-09	no_overlap	NA	NA	NA	no_overlap	NA	NA	NA	no_overlap	NA	NA	NA	NA
rs4776793	15	66860730:66884987	no_overlap	NA	NA	NA	no_overlap	NA	NA	NA	no_overlap	NA	NA	NA	no_overlap	NA	NA	NA	no_overlap	NA	NA	NA	novel
rs1684608	16	4623771:4677497	rs6500617	0.0112	0.0020	2.084e-08	no_overlap	NA	NA	NA	no_overlap	NA	NA	NA	no_overlap	NA	NA	NA	no_overlap	NA	NA	NA	NA
rs11075253	16	14483993:15642809	no_overlap	NA	NA	NA	no_overlap	NA	NA	NA	no_overlap	NA	NA	NA	no_overlap	NA	NA	NA	no_overlap	NA	NA	NA	novel
rs11642046	16	29904221:30146257	no_overlap	NA	NA	NA	rs12325539	-0.0410	0.0065	2.686e-10	no_overlap	NA	NA	NA	no_overlap	NA	NA	NA	no_overlap	NA	NA	NA	NA
rs9939224	16	55797610:57982025	no_overlap	NA	NA	NA	no_overlap	NA	NA	NA	no_overlap	NA	NA	NA	no_overlap	NA	NA	NA	rs12446515	-0.03723127	0.005466977	9.746e-12	NA
rs113563886	16	67573296:68409535	rs11574514	-0.0285	0.0043	5.043e-11	no_overlap	NA	NA	NA	no_overlap	NA	NA	NA	no_overlap	NA	NA	NA	no_overlap	NA	NA	NA	NA
rs862320	16	69547741:69940361	no_overlap	NA	NA	NA	rs862320	-0.0433	0.0065	2.554e-11	no_overlap	NA	NA	NA	no_overlap	NA	NA	NA	no_overlap	NA	NA	NA	NA
rs34682685	16	71582994:72741267	no_overlap	NA	NA	NA	no_overlap	NA	NA	NA	no_overlap	NA	NA	NA	no_overlap	NA	NA	NA	rs3794695	0.03458679	0.006135941	1.733e-08	NA
rs2925979	16	81486176:81553070	rs2925979	0.0265	0.0019	7.332e-46	rs2925979	0.0546	0.0070	7.068e-15	no_overlap	NA	NA	NA	no_overlap	NA	NA	NA	rs10493891	-0.03233741	0.005766313	2.047e-08	NA
rs7196195	16	81602212:81616668	no_overlap	NA	NA	NA	no_overlap	NA	NA	NA	no_overlap	NA	NA	NA	no_overlap	NA	NA	NA	no_overlap	NA	NA	NA	novel
rs28427460	16	88068078:88105725	no_overlap	NA	NA	NA	no_overlap	NA	NA	NA	no_overlap	NA	NA	NA	no_overlap	NA	NA	NA	no_overlap	NA	NA	NA	novel
rs36027158	17	434610:617869	no_overlap	NA	NA	NA	no_overlap	NA	NA	NA	no_overlap	NA	NA	NA	no_overlap	NA	NA	NA	no_overlap	NA	NA	NA	novel
rs200489612	17	6989296:7192025	no_overlap	NA	NA	NA	no_overlap	NA	NA	NA	no_overlap	NA	NA	NA	no_overlap	NA	NA	NA	no_overlap	NA	NA	NA	novel
rs8073177	17	7438783:7557834	rs727428	0.0158	0.0018	4.253e-18	no_overlap	NA	NA	NA	no_overlap	NA	NA	NA	no_overlap	NA	NA	NA	no_overlap	NA	NA	NA	NA
rs11658944	17	17422608:17723843	rs12936587	-0.0184	0.0017	9.249e-27	rs4925109	0.0476	0.0069	5.650e-12	no_overlap	NA	NA	NA	no_overlap	NA	NA	NA	rs8067439	-0.03088788	0.005159459	2.142e-09	NA
rs732084	17	37770481:38089717	no_overlap	NA	NA	NA	no_overlap	NA	NA	NA	no_overlap	NA	NA	NA	no_overlap	NA	NA	NA	no_overlap	NA	NA	NA	novel
rs72836561	17	40555799:42960092	rs72823057	0.0294	0.0038	1.692e-14	rs34855406	0.0490	0.0071	5.891e-12	no_overlap	NA	NA	NA	no_overlap	NA	NA	NA	rs8068844	-0.03172673	0.005144657	6.963e-10	NA
rs11650182	17	45986496:46323934	no_overlap	NA	NA	NA	no_overlap	NA	NA	NA	no_overlap	NA	NA	NA	no_overlap	NA	NA	NA	rs113208880	-0.09228527	0.016922253	4.939e-08	NA
rs12185242	17	47321763:47461511	rs4794033	-0.0194	0.0030	8.688e-11	no_overlap	NA	NA	NA	no_overlap	NA	NA	NA	no_overlap	NA	NA	NA	rs112502960	0.04547212	0.005628718	6.552e-16	NA
rs1801689	17	63939900:64378442	no_overlap	NA	NA	NA	no_overlap	NA	NA	NA	no_overlap	NA	NA	NA	no_overlap	NA	NA	NA	no_overlap	NA	NA	NA	novel
rs28609796	17	65822573:66098390	no_overlap	NA	NA	NA	rs61676547	0.0525	0.0081	7.417e-11	no_overlap	NA	NA	NA	no_overlap	NA	NA	NA	no_overlap	NA	NA	NA	NA
rs34931250	17	66819818:66901366	no_overlap	NA	NA	NA	no_overlap	NA	NA	NA	no_overlap	NA	NA	NA	no_overlap	NA	NA	NA	no_overlap	NA	NA	NA	novel
rs4519367	17	68416552:68511145	rs8066985	0.0228	0.0017	2.028e-40	no_overlap	NA	NA	NA	no_overlap	NA	NA	NA	no_overlap	NA	NA	NA	no_overlap	NA	NA	NA	NA
rs72868727	17	74205149:74277662	rs10512606	-0.0278	0.0032	2.362e-18	no_overlap	NA	NA	NA	no_overlap	NA	NA	NA	no_overlap	NA	NA	NA	no_overlap	NA	NA	NA	NA
rs4969179	17	76367182:76444522	rs2376585	-0.0175	0.0023	5.501e-14	no_overlap	NA	NA	NA	no_overlap	NA	NA	NA	no_overlap	NA	NA	NA	no_overlap	NA	NA	NA	NA
rs12955996	18	140972:294745	no_overlap	NA	NA	NA	no_overlap	NA	NA	NA	no_overlap	NA	NA	NA	no_overlap	NA	NA	NA	no_overlap	NA	NA	NA	novel
rs4800395	18	19848836:19913064	no_overlap	NA	NA	NA	no_overlap	NA	NA	NA	no_overlap	NA	NA	NA	no_overlap	NA	NA	NA	no_overlap	NA	NA	NA	novel
rs563297725	18	20911592:21165409	no_overlap	NA	NA	NA	no_overlap	NA	NA	NA	no_overlap	NA	NA	NA	no_overlap	NA	NA	NA	no_overlap	NA	NA	NA	novel
rs1943977	18	46096776:47906741	rs7242873	-0.0242	0.0032	2.548e-14	no_overlap	NA	NA	NA	no_overlap	NA	NA	NA	no_overlap	NA	NA	NA	rs9945890	0.03452500	0.005174905	2.530e-11	NA
rs41292412	18	56089858:56118358	no_overlap	NA	NA	NA	no_overlap	NA	NA	NA	no_overlap	NA	NA	NA	no_overlap	NA	NA	NA	no_overlap	NA	NA	NA	novel
rs11664369	18	57730096:57913434	no_overlap	NA	NA	NA	rs8097210	-0.0537	0.0072	1.061e-13	no_overlap	NA	NA	NA	no_overlap	NA	NA	NA	rs771995244	0.03386064	0.006055780	2.252e-08	NA
rs74856273	18	57919046:58017249	no_overlap	NA	NA	NA	rs75204132	0.0398	0.0071	2.270e-08	no_overlap	NA	NA	NA	no_overlap	NA	NA	NA	no_overlap	NA	NA	NA	NA
rs1799816	19	7125518:7125518	no_overlap	NA	NA	NA	no_overlap	NA	NA	NA	no_overlap	NA	NA	NA	no_overlap	NA	NA	NA	no_overlap	NA	NA	NA	novel
rs3890483	19	7165684:7249259	rs3786680	-0.0206	0.0029	1.084e-12	no_overlap	NA	NA	NA	no_overlap	NA	NA	NA	no_overlap	NA	NA	NA	no_overlap	NA	NA	NA	NA
rs116843064	19	7509202:9599537	rs62621197	-0.0358	0.0055	8.875e-11	rs4804833	0.0480	0.0066	3.417e-13	no_overlap	NA	NA	NA	no_overlap	NA	NA	NA	19:8596372:ACAG:A	-0.18640971	0.027715264	1.745e-11	NA
rs138611280	19	11217096:11284236	no_overlap	NA	NA	NA	no_overlap	NA	NA	NA	no_overlap	NA	NA	NA	no_overlap	NA	NA	NA	rs4804573	-0.04575431	0.005081751	2.183e-19	NA
rs111831594	19	11284891:11348521	rs17766692	0.0243	0.0040	1.139e-09	no_overlap	NA	NA	NA	no_overlap	NA	NA	NA	no_overlap	NA	NA	NA	rs147762096	0.06517368	0.010369140	3.271e-10	NA
rs58542926	19	19083483:20322097	rs73001065	0.0219	0.0037	3.680e-09	rs739846	0.0877	0.0119	2.020e-13	no_overlap	NA	NA	NA	no_overlap	NA	NA	NA	no_overlap	NA	NA	NA	NA
rs62102718	19	33784657:34024433	rs3786897	-0.0279	0.0017	2.997e-58	rs3786900	0.0434	0.0072	1.886e-09	rs731839	-0.0121	0.0019	3.865e-11	no_overlap	NA	NA	NA	no_overlap	NA	NA	NA	NA
rs58895965	19	35545119:35566151	no_overlap	NA	NA	NA	no_overlap	NA	NA	NA	no_overlap	NA	NA	NA	no_overlap	NA	NA	NA	no_overlap	NA	NA	NA	novel
rs4802113	19	41732423:41770231	no_overlap	NA	NA	NA	no_overlap	NA	NA	NA	no_overlap	NA	NA	NA	no_overlap	NA	NA	NA	rs12459996	0.06127275	0.008042431	2.563e-14	NA
rs483082	19	44089906:46284145	rs4420638	0.0229	0.0024	6.809e-22	rs10406431	0.0603	0.0065	1.557e-20	no_overlap	NA	NA	NA	no_overlap	NA	NA	NA	rs429358	-0.09142303	0.007079143	3.732e-38	NA
rs34934360	19	46380325:46417429	no_overlap	NA	NA	NA	no_overlap	NA	NA	NA	no_overlap	NA	NA	NA	no_overlap	NA	NA	NA	no_overlap	NA	NA	NA	novel
rs28400014	19	49206603:49254955	rs838145	-0.0115	0.0018	2.436e-10	no_overlap	NA	NA	NA	no_overlap	NA	NA	NA	no_overlap	NA	NA	NA	no_overlap	NA	NA	NA	NA
rs367070	19	54782919:54837635	no_overlap	NA	NA	NA	no_overlap	NA	NA	NA	no_overlap	NA	NA	NA	no_overlap	NA	NA	NA	no_overlap	NA	NA	NA	novel
rs12610709	19	56077305:56214163	no_overlap	NA	NA	NA	no_overlap	NA	NA	NA	no_overlap	NA	NA	NA	no_overlap	NA	NA	NA	no_overlap	NA	NA	NA	novel
rs8102873	19	57480893:57488423	no_overlap	NA	NA	NA	no_overlap	NA	NA	NA	no_overlap	NA	NA	NA	no_overlap	NA	NA	NA	no_overlap	NA	NA	NA	novel
rs144033177	20	569164:571467	rs144033177	-0.0526	0.0083	2.209e-10	no_overlap	NA	NA	NA	no_overlap	NA	NA	NA	no_overlap	NA	NA	NA	no_overlap	NA	NA	NA	NA
rs13044413	20	32903904:33529766	no_overlap	NA	NA	NA	no_overlap	NA	NA	NA	no_overlap	NA	NA	NA	no_overlap	NA	NA	NA	rs6088595	0.03299641	0.005101016	9.892e-11	NA
rs2207132	20	39142516:39179822	rs6029180	0.0170	0.0019	1.711e-18	no_overlap	NA	NA	NA	no_overlap	NA	NA	NA	no_overlap	NA	NA	NA	rs1883711	0.09364683	0.015200723	7.243e-10	NA
rs1800961	20	42958768:43042364	no_overlap	NA	NA	NA	rs1800961	0.1602	0.0175	5.095e-20	no_overlap	NA	NA	NA	no_overlap	NA	NA	NA	no_overlap	NA	NA	NA	NA
rs6073958	20	43951294:44775863	no_overlap	NA	NA	NA	no_overlap	NA	NA	NA	no_overlap	NA	NA	NA	no_overlap	NA	NA	NA	rs8124182	0.04710327	0.006805113	4.461e-12	NA
rs55966194	20	45582233:45606853	rs1206760	-0.0168	0.0017	5.839e-22	rs6063048	-0.0446	0.0072	6.681e-10	rs1206760	-0.0112	0.0019	8.821e-10	no_overlap	NA	NA	NA	no_overlap	NA	NA	NA	NA
rs6018652	20	46338017:46342197	no_overlap	NA	NA	NA	no_overlap	NA	NA	NA	no_overlap	NA	NA	NA	no_overlap	NA	NA	NA	no_overlap	NA	NA	NA	novel
rs11471653	20	50914231:51208949	rs2904155	-0.0169	0.0018	4.625e-20	no_overlap	NA	NA	NA	no_overlap	NA	NA	NA	no_overlap	NA	NA	NA	no_overlap	NA	NA	NA	NA
rs6123685	20	55836040:55836040	no_overlap	NA	NA	NA	no_overlap	NA	NA	NA	no_overlap	NA	NA	NA	no_overlap	NA	NA	NA	no_overlap	NA	NA	NA	novel
rs1042521	20	56100588:56148376	rs1328757	0.0141	0.0018	3.408e-15	no_overlap	NA	NA	NA	no_overlap	NA	NA	NA	no_overlap	NA	NA	NA	no_overlap	NA	NA	NA	NA
rs8126001	20	62692060:62712053	rs8126001	-0.0164	0.0020	1.604e-16	no_overlap	NA	NA	NA	no_overlap	NA	NA	NA	no_overlap	NA	NA	NA	no_overlap	NA	NA	NA	NA
rs200725415	22	38505347:38652222	no_overlap	NA	NA	NA	no_overlap	NA	NA	NA	no_overlap	NA	NA	NA	no_overlap	NA	NA	NA	no_overlap	NA	NA	NA	novel
rs9611008	22	38869463:39152412	no_overlap	NA	NA	NA	no_overlap	NA	NA	NA	no_overlap	NA	NA	NA	no_overlap	NA	NA	NA	no_overlap	NA	NA	NA	novel
rs139120857	23	14860103:15066729	no_overlap	NA	NA	NA	no_overlap	NA	NA	NA	no_overlap	NA	NA	NA	no_overlap	NA	NA	NA	no_overlap	NA	NA	NA	novel
rs4830527	23	15269767:15313405	no_overlap	NA	NA	NA	no_overlap	NA	NA	NA	no_overlap	NA	NA	NA	no_overlap	NA	NA	NA	no_overlap	NA	NA	NA	novel
rs5960055	23	54810017:54992396	no_overlap	NA	NA	NA	no_overlap	NA	NA	NA	no_overlap	NA	NA	NA	no_overlap	NA	NA	NA	no_overlap	NA	NA	NA	novel
rs2207298	23	55358970:57112711	no_overlap	NA	NA	NA	no_overlap	NA	NA	NA	no_overlap	NA	NA	NA	no_overlap	NA	NA	NA	no_overlap	NA	NA	NA	novel
rs150539038	23	65460399:66528754	no_overlap	NA	NA	NA	no_overlap	NA	NA	NA	no_overlap	NA	NA	NA	no_overlap	NA	NA	NA	no_overlap	NA	NA	NA	novel
rs73256136	23	101365825:102568663	no_overlap	NA	NA	NA	no_overlap	NA	NA	NA	no_overlap	NA	NA	NA	no_overlap	NA	NA	NA	no_overlap	NA	NA	NA	novel
rs7890102	23	109682057:109940577	no_overlap	NA	NA	NA	no_overlap	NA	NA	NA	no_overlap	NA	NA	NA	no_overlap	NA	NA	NA	no_overlap	NA	NA	NA	novel
rs5975695	23	135236952:135290250	no_overlap	NA	NA	NA	no_overlap	NA	NA	NA	no_overlap	NA	NA	NA	no_overlap	NA	NA	NA	no_overlap	NA	NA	NA	novel
rs2070829	23	153265345:154992032	no_overlap	NA	NA	NA	no_overlap	NA	NA	NA	no_overlap	NA	NA	NA	no_overlap	NA	NA	NA	no_overlap	NA	NA	NA	novel
7:130438531_CTTTTTT_C	7	130422934:130468015	rs1364422	0.0157	0.0019	1.071e-16	rs1562396	-0.0555	0.0069	9.635e-16	rs972283	-0.0105	0.0019	1.093e-08	no_overlap	NA	NA	NA	no_overlap	NA	NA	NA	NA

## Sheet: SD5
Supplementary Data 5. Genetic colocalization of TG/HDL risk loci with previous insulin resistance related GWAS signals
TG/HDL locus lead SNP	TG/HDL locus chromosome	TG/HDL locus start:end	Phenotypes	SNP_Phenotype	R²	nSNPs	PP.H0.abf	PP.H1.abf	PP.H2.abf	PP.H3.abf	PP.H4.abf
rs6905288	6	43757082:43785741	CVD	rs6905288	1	37	2.48355e-85	1.86323e-09	1.33293e-79	1.54638e-10	1
rs61905108	11	115420637:118189830	CVD	rs964184	0.355	5964	0	1.16432e-13	0	7.71703e-09	1
rs2306363	11	65351074:65566719	CVD	rs2306363	1	373	2.65106e-21	4.23376e-08	7.42289e-17	0.000185625	0.999814
rs2207132	20	39142516:39179822	CVD	rs1883711	0.906	66	6.14866e-18	9.08609e-07	1.31901e-14	0.000950094	0.999049
rs11429307	5	55829831:55870395	CVD	rs28650790	0.997	58	3.53997e-73	4.47502e-09	3.03867e-67	0.00284414	0.997156
rs646776	1	109816863:109822166	CVD	rs7528419	0.988	18	1.27046e-61	3.04389e-52	2.0903e-12	0.00401218	0.995988
rs116843064	19	7509202:9599537	CVD	19:8596372:ACAG:A	NA	4730	5.57497e-89	0.000182061	2.11407e-87	0.00590997	0.993908
rs2519093	9	136137065:136339755	CVD	rs579459	0.87	631	2.14292e-26	3.25095e-14	5.2221e-15	0.0069292	0.993071
rs7133378	12	122693602:124812706	CVD	rs12301673	0.901	3748	8.26945e-56	1.13954e-05	8.94981e-53	0.0113443	0.988644
rs114165349	1	26987646:27368126	CVD	rs79598313	0.934	562	1.9978e-39	0.000492393	6.39045e-38	0.0147657	0.984742
rs111831594	19	11284891:11348521	CVD	rs147762096	0.888	153	3.61296e-12	2.82228e-06	2.58243e-08	0.019192	0.980805
rs12185242	17	47321763:47461511	CVD	rs112502960	0.68	273	2.87827e-20	3.36822e-11	1.75953e-11	0.01961	0.98039
rs2954027	8	125741363:127054520	CVD	rs2001945	0.819	2343	0	2.02423e-16	0	0.0265887	0.973411
rs9939224	16	55797610:57982025	CVD	rs12446515	0.119	4819	0	4.33733e-07	0	0.0277195	0.97228
rs1495741	8	18239697:18291590	CVD	rs4646250	0.687	218	3.62201e-28	2.10945e-05	5.18751e-25	0.0292413	0.970738
rs11664369	18	57730096:57913434	CVD	rs771995244	0.669	336	2.46736e-17	0.00020205	4.47566e-15	0.0356867	0.964111
rs2943645	2	226813783:227376516	CVD	rs2222018	0.992	1020	1.2468e-114	2.19057e-08	2.69444e-108	0.0463863	0.953614
rs1003081	11	118901614:118958869	CVD	11:118937303:GAA:G	NA	113	3.19244e-11	3.62663e-06	5.24681e-07	0.0586628	0.941333
rs13044413	20	32903904:33529766	CVD	rs6088595	0.685	993	2.29184e-09	1.60439e-05	3.22871e-05	0.225249	0.774703
rs684773	3	135625498:136677064	CVD	rs61791721	0.909	1592	1.27763e-41	1.37126e-09	2.98473e-33	0.319668	0.680332
1:150937964_AAGG_A	1	150614865:150958977	CVD	rs6587520	0.543	590	6.00588e-10	2.26327e-05	1.08032e-05	0.406518	0.593448
rs2925979	16	81486176:81553070	CVD	rs10493891	0.151	214	1.94365e-58	0.0238955	5.42779e-57	0.66699	0.309115
rs11057837	12	125303254:125316743	CVD	rs112403212	0.696	33	2.53909e-22	6.36999e-15	3.22321e-08	0.808437	0.191563
rs4802113	19	41732423:41770231	CVD	rs12459996	0.176	64	2.13975e-12	2.05e-08	9.43568e-05	0.903897	0.0960084
rs6800707	3	52213653:53174745	CVD	rs77347777	0.006	1829	1.9786e-26	0.626808	1.02914e-26	0.325978	0.0472144
rs6916318	6	126686407:127532807	CVD	rs749407898	0.024	1048	3.40634e-36	0.109217	2.73822e-35	0.877942	0.012841
rs9819511	3	49669948:50209053	CVD	rs73079014	0.067	776	4.88492e-10	0.000212838	2.26581e-06	0.98721	0.0125746
rs11658944	17	17422608:17723843	CVD	rs8067439	0.01	514	5.91944e-16	0.958814	2.1272e-17	0.034449	0.00673667
rs138611280	19	11217096:11284236	CVD	rs4804573	0.0006	204	3.76661e-13	1.78824e-08	2.09787e-05	0.995986	0.00399284
rs72836561	17	40555799:42960092	CVD	rs8068844	0.002	4064	6.02399e-171	0.00135356	4.42799e-168	0.99494	0.00370612
rs34682685	16	71582994:72741267	CVD	rs3794695	0.501	2211	1.71735e-14	0.0267272	6.2336e-13	0.970133	0.00314033
rs271	8	18535388:21018887	CVD	rs894211	0.196	6513	0	5.54214e-11	0	0.99854	0.00145951
rs1943977	18	46096776:47906741	CVD	rs9945890	0.0002	3877	4.18652e-25	9.42139e-05	4.44121e-21	0.999456	0.000449881
rs11650182	17	45986496:46323934	CVD	rs113208880	0.002	662	9.25139e-11	0.0428924	2.06367e-09	0.956781	0.000326472
rs7137797	12	125327352:125328375	CVD	rs12370382	0.344	4	1.77058e-09	3.12436e-05	5.66571e-05	0.999768	0.000144192
rs114760566	6	34067732:35383027	CVD	rs9469899	0.006	2835	5.37655e-26	3.43989e-05	1.56278e-21	0.999857	0.000108812
rs377742228	1	149729337:149997588	CVD	rs67807996	0.064	235	1.06929e-13	0.000177242	6.03174e-10	0.999799	2.34195e-05
rs6073958	20	43951294:44775863	CVD	rs8124182	0.041	1710	5.04551e-147	5.18753e-06	9.72617e-142	0.999994	4.96203e-07
2:203198454_AAGAAAGAG_A	2	202968809:203450887	CVD	rs138257921	0.003	837	2.80117e-10	1.06282e-05	2.63551e-05	0.999963	1.8521e-07
rs533617	2	20268066:22242325	CVD	rs581411	0.007	3590	3.40564e-92	2.43544e-10	1.39837e-82	1	5.02443e-11
rs41272086	6	159711124:161662617	CVD	rs10455872	0.007	4034	1.92823e-225	3.5448e-179	5.43961e-47	1	6.78151e-22
rs483082	19	44089906:46284145	CVD	rs429358	0.573	4667	4.11844e-254	1.83343e-31	2.24631e-223	1	1.1711e-33
rs1800961	20	42958768:43042364	T2D	rs1800961	1	217	4.13695e-37	1.00177e-16	4.12966e-24	1.65554e-09	1
rs780094	2	26938567:28582803	T2D	rs1260326	0.921	2526	0	3.90874e-18	1.17093e-296	3.65444e-08	1
rs6905288	6	43757082:43785741	T2D	rs11967262	0.711	34	2.70203e-81	2.02714e-05	1.33305e-79	1.13712e-07	0.99998
rs62271373	3	150066540:150097635	T2D	rs62271373	1	68	4.68272e-26	1.1502e-06	4.27861e-23	5.09899e-05	0.999948
rs2925979	16	81486176:81553070	T2D	rs2925979	1	229	1.59298e-77	1.82432e-11	9.1981e-70	5.3439e-05	0.999947
rs2129869	12	26440698:26491475	T2D	rs1872992	0.884	146	1.26939e-10	1.94584e-05	1.92495e-08	0.00195273	0.998028
rs4709746	6	164092706:164133001	T2D	rs4709746	1	87	2.44909e-09	7.87214e-06	9.40011e-07	0.00202352	0.997968
rs11153046	6	107422239:107445266	T2D	rs1665901	0.929	25	1.58483e-08	3.24769e-05	1.47794e-06	0.00203069	0.997935
rs79953491	2	165441708:165828042	T2D	rs13389219	0.209	880	6.66003e-67	1.95439e-15	1.90358e-54	0.00459064	0.995409
rs58542926	19	19083483:20322097	T2D	rs739846	0.952	2497	5.03716e-86	6.59405e-10	5.36837e-79	0.00603367	0.993966
rs55966194	20	45582233:45606853	T2D	rs6063048	0.998	74	1.45586e-15	1.94923e-06	7.36351e-12	0.00886774	0.99113
rs1533760	5	78416416:78628233	T2D	rs1316776	0.997	257	1.58761e-13	4.22418e-07	4.98125e-09	0.0122659	0.987734
rs862320	16	69547741:69940361	T2D	rs862320	1	764	8.69218e-15	1.42823e-07	8.31265e-10	0.0126714	0.987328
rs2723064	2	65235333:65382167	T2D	rs2540945	0.929	432	7.99937e-25	5.71507e-12	2.47321e-15	0.0166863	0.983314
rs11429307	5	55829831:55870395	T2D	rs9687846	0.874	88	6.15759e-78	1.44797e-13	9.99621e-67	0.0225289	0.977471
rs2943645	2	226813783:227376516	T2D	rs2972144	0.994	1223	8.19179e-146	3.32546e-39	6.15684e-109	0.0240177	0.975982
rs74856273	18	57919046:58017249	T2D	rs75204132	1	161	9.21542e-09	8.4469e-05	2.74987e-06	0.0242298	0.975683
rs62102718	19	33784657:34024433	T2D	rs3786900	0.151	890	1.52385e-24	2.33455e-05	1.98242e-21	0.0294003	0.970576
rs6824451	4	89619723:89742764	T2D	rs1903002	0.871	205	8.32699e-19	0.000105942	2.93736e-16	0.0364078	0.963486
rs1281955	6	153367613:153499921	T2D	rs6557267	0.419	282	1.28757e-09	0.00256882	2.047e-08	0.0398821	0.957549
rs9819511	3	49669948:50209053	T2D	rs4688760	0.163	642	1.74061e-09	0.000889027	9.22452e-08	0.0461619	0.952949
rs11664369	18	57730096:57913434	T2D	rs8097210	0.655	398	5.24824e-23	7.48096e-10	3.49855e-15	0.0489181	0.951082
rs28609796	17	65822573:66098390	T2D	rs61676547	0.942	353	1.27417e-17	1.2048e-06	6.09317e-13	0.0566708	0.943328
rs62459087	7	44223292:44267538	T2D	rs878521	0.025	125	1.25036e-17	1.17702e-11	6.1579e-08	0.057024	0.942976
rs3903399	1	205023028:205173866	T2D	rs3862948	0.751	207	3.60861e-08	0.00029777	1.05401e-05	0.0860595	0.913632
rs271	8	18535388:21018887	T2D	rs7819706	0.192	8040	0	6.82552e-07	0	0.0873305	0.912669
rs10223666	6	43804103:43826681	T2D	rs6937438	0.871	58	8.01328e-14	1.43979e-08	7.76481e-07	0.138653	0.861346
7:130438531_CTTTTTT_C	7	130422934:130468015	T2D	rs1562396	0.416	76	2.88935e-67	1.31342e-10	3.39457e-58	0.153461	0.846539
rs72904737	1	50885622:51532590	T2D	rs58432198	0.726	963	1.03176e-11	4.67346e-06	3.73885e-07	0.168523	0.831472
rs2737220	8	116409058:116700003	T2D	rs3808415	0.55	348	3.74132e-18	0.000967517	6.99791e-16	0.180149	0.818883
10:94391439_CT_C	10	94215014:94495241	T2D	rs10882099	0.517	625	4.97539e-63	3.87027e-58	2.58813e-06	0.200527	0.799471
rs111564351	1	39550621:40089425	T2D	rs3768321	0.828	935	1.53594e-67	3.58059e-21	8.68755e-48	0.201726	0.798274
rs11642046	16	29904221:30146257	T2D	rs12325539	0.78	275	1.17654e-14	2.02465e-05	1.48538e-10	0.254867	0.745113
rs2519093	9	136137065:136339755	T2D	rs505922	0.483	725	4.72325e-19	1.04091e-06	1.9956e-13	0.439227	0.560772
rs60803019	5	55768229:55828636	T2D	rs459193	0.208	192	8.01215e-27	2.1095e-07	1.73406e-20	0.456013	0.543987
rs2067819	3	12027240:12413339	T2D	rs11709077	0.508	858	1.08828e-36	3.8695e-21	1.50881e-16	0.53601	0.46399
rs62338910	4	104134184:104378012	T2D	rs1580278	0.209	591	1.00441e-05	0.0721592	7.34895e-05	0.527565	0.400192
rs80138475	5	53263428:53503097	T2D	rs702634	0.054	726	2.34874e-17	4.48361e-08	4.34215e-10	0.828719	0.171281
rs56321085	7	150504090:150543311	T2D	rs62492368	0.21	104	2.59134e-06	0.785539	2.55514e-07	0.0773193	0.137139
rs2066152	1	219620569:219798632	T2D	rs2820446	0.483	336	1.5218e-25	6.80322e-11	2.037e-15	0.910553	0.0894472
rs7133378	12	122693602:124812706	T2D	rs4148856	0.0009	3941	2.77369e-54	0.000384496	6.75874e-51	0.936853	0.0627627
rs4710938	6	20483407:20675295	T2D	rs7451008	0.277	588	1.50529e-81	7.2365e-77	2.00839e-05	0.96547	0.0345104
rs3129317	4	3029916:3383674	T2D	rs362307	0.115	756	3.40371e-12	0.00707359	4.64045e-10	0.964349	0.0285771
rs17184382	15	63790662:64181604	T2D	rs7178762	0.477	775	1.99838e-15	0.0178675	1.08448e-13	0.969623	0.0125094
rs77403571	11	45777525:46159633	T2D	rs12419690	0.082	493	1.77333e-09	0.541076	1.49019e-09	0.454683	0.00424031
rs10889333	1	62452747:63972083	T2D	rs12140153	0.008	3422	6.13809e-138	0.865954	9.28019e-139	0.130921	0.00312531
rs192849769	11	13597035:15120965	T2D	rs141521721	0.0001	3117	5.92998e-11	0.0028064	2.10565e-08	0.996512	0.000681769
rs13136833	4	17789325:18035250	T2D	rs7667864	0.049	368	5.75025e-15	0.00393708	1.45384e-12	0.995413	0.000649968
rs6800707	3	52213653:53174745	T2D	rs891368	0.046	2025	1.00633e-28	0.0156442	6.32987e-27	0.984026	0.000329744
rs116843064	19	7509202:9599537	T2D	rs4804833	0.003	5074	1.48236e-252	3.28116e-06	4.51684e-247	0.999786	0.000210483
rs75393320	11	46194744:51581244	T2D	rs7124681	0.066	8196	6.16999e-42	0.00640601	9.56926e-40	0.993531	6.32422e-05
rs954244	2	121306758:121318617	T2D	rs11688931	0.054	25	3.30029e-11	1.34675e-05	2.45038e-06	0.999923	6.06509e-05
rs11658944	17	17422608:17723843	T2D	rs4925109	0.01	385	3.3334e-18	0.00539935	6.14012e-16	0.99456	4.01762e-05
rs1799831	7	44191309:44218856	T2D	rs2244164	0.174	64	2.99241e-11	7.25358e-05	4.12497e-07	0.99989	3.74383e-05
rs483082	19	44089906:46284145	T2D	rs10406431	0.00092	4813	1.05032e-237	5.47907e-15	1.91696e-223	0.999995	4.89029e-06
rs41272086	6	159711124:161662617	T2D	rs474513	0.018	4668	6.61725e-51	8.6809e-05	7.6221e-47	0.999911	2.09721e-06
rs35742417	6	7195684:7320938	T2D	rs9379084	0.024	363	3.36499e-18	1.33862e-13	2.51371e-05	0.999974	6.68692e-07
rs139974673	15	41800652:45444830	T2D	rs2289739	0.0008	4434	1.23605e-100	1.65826e-06	7.4539e-95	0.999998	2.05135e-07
rs72836561	17	40555799:42960092	T2D	rs34855406	0.002	3974	4.78092e-188	2.9529e-06	1.61905e-182	0.999997	4.65923e-08
rs7821812	8	8088230:12185802	T2D	rs34990153	0.046	12506	4.62308e-36	8.45803e-07	5.4659e-30	0.999999	8.3125e-09
rs6916318	6	126686407:127532807	T2D	rs11759026	0.002	1201	1.37886e-47	4.22309e-12	3.26506e-36	1	1.03338e-13
rs6905288	6	43757082:43785741	WHR	rs998584	0.693	47	8.76289e-206	6.57416e-130	1.33293e-79	0	1
rs2925979	16	81486176:81553070	WHR	rs2925979	1	270	4.01611e-106	4.59933e-40	8.73194e-70	1.71326e-13	1
rs13107325	4	102702364:103387161	WHR	rs13107325	1	1685	3.41773e-50	1.16099e-15	2.9438e-38	5.47293e-11	1
rs11992444	8	25464690:25464690	WHR	rs11992444	1	1	4.61753e-32	2.56196e-27	1.80235e-08	0	1
rs1534696	7	26309246:26422042	WHR	rs1534696	1	280	8.50593e-34	1.6192e-19	5.2544e-18	2.32244e-07	1
rs17326656	2	48962291:48997707	WHR	rs17326656	1	85	3.47734e-21	2.14105e-09	1.62885e-15	2.9131e-06	0.999997
rs10223666	6	43804103:43826681	WHR	rs1317983	0.998	64	5.38705e-31	7.48e-26	8.62497e-09	0.000197787	0.999802
rs144033177	20	569164:571467	WHR	rs144033177	1	6	7.42292e-14	4.25074e-07	2.91543e-10	0.000670191	0.999329
rs2207132	20	39142516:39179822	WHR	rs6029180	0.018	102	5.74563e-25	8.49051e-14	1.13199e-14	0.000673451	0.999327
rs9388766	6	130321899:130387773	WHR	rs9388766	1	133	1.73147e-21	3.9485e-15	7.34701e-10	0.000676108	0.999324
rs333947	1	110470592:110504663	WHR	rs11579145	0.121	86	1.25534e-10	0.000724976	1.7366e-10	3.64425e-06	0.999271
rs28400014	19	49206603:49254955	WHR	rs838145	0.688	68	3.10528e-08	4.13043e-05	1.52138e-06	0.00102471	0.998932
rs8126001	20	62692060:62712053	WHR	rs8126001	1	52	2.19687e-20	1.89164e-12	3.15676e-11	0.00171989	0.99828
rs58542926	19	19083483:20322097	WHR	rs73001065	0.892	3046	4.00677e-81	5.24519e-05	2.28591e-79	0.00199448	0.997953
rs1045241	5	118677952:118904918	WHR	rs1045241	1	607	1.2893e-33	3.31413e-17	1.36754e-19	0.00251777	0.997482
rs62271373	3	150066540:150097635	WHR	rs62271373	1	64	0.000869138	0.00107646	0.000815359	1.26228e-05	0.997226
rs2129869	12	26440698:26491475	WHR	rs11048456	0.883	157	2.17838e-60	3.33923e-55	2.52886e-08	0.00287937	0.997121
rs67261871	3	156791268:156798775	WHR	rs10049088	0.971	27	7.74941e-71	5.69272e-54	5.68255e-20	0.00317758	0.996822
rs780607396	9	95283887:95576781	WHR	rs10992414	0.874	629	7.84689e-19	1.1278e-15	3.34608e-06	0.00381299	0.996184
7:130438531_CTTTTTT_C	7	130422934:130468015	WHR	rs1364422	0.415	94	3.89366e-69	1.39933e-12	1.48865e-59	0.00435437	0.995646
rs13101828	4	848335:983809	WHR	rs11724804	0.99	534	8.4613e-25	2.01994e-16	2.37916e-11	0.00468438	0.995316
5:132426851_GTT_G	5	132349654:132467373	WHR	rs11747001	0.351	347	2.29842e-26	1.64101e-13	8.07517e-16	0.0047702	0.99523
rs35493868	7	70534880:74251108	WHR	rs55747707	1	7552	0	3.27215e-20	1.01609e-301	0.0055887	0.994411
rs2509961	11	62309787:62418921	WHR	rs2509967	0.998	193	5.62045e-30	4.18078e-21	1.0619e-11	0.0069059	0.993094
rs11471653	20	50914231:51208949	WHR	rs2904155	0.948	757	8.2981e-18	1.35994e-13	5.48483e-07	0.00799687	0.992003
rs116843064	19	7509202:9599537	WHR	rs62621197	3.04e-06	5845	2.1819e-250	0.000482955	4.16339e-249	0.00822423	0.991293
rs632057	6	139805476:139844673	WHR	rs634869	0.852	126	6.03871e-72	3.43246e-36	1.71042e-38	0.00873091	0.991269
4:26050450_AC_A	4	26006133:26128710	WHR	rs4558863	0.854	281	8.07729e-39	2.53568e-14	3.43751e-27	0.0098011	0.990199
rs72868727	17	74205149:74277662	WHR	rs10512606	0.991	194	1.9799e-18	8.17063e-14	3.85931e-07	0.0149415	0.985058
rs4519367	17	68416552:68511145	WHR	rs8066985	0.993	265	1.05436e-40	9.71709e-36	2.11097e-07	0.0184733	0.981526
12:122515547_ATTTTTC_A	12	122484294:122636556	WHR	rs12314700	0.925	314	1.41574e-16	8.12604e-11	3.46365e-08	0.0188995	0.9811
rs10028284	4	89750668:89768821	WHR	rs10024506	0.693	53	1.34535e-10	7.96979e-07	3.45754e-06	0.0195017	0.980494
rs664732	5	130397106:131320462	WHR	rs1029472	0.697	1477	4.87806e-10	4.76195e-05	2.15922e-07	0.0200984	0.979854
rs13269725	8	72386394:72531550	WHR	rs4738141	0.253	347	9.21389e-46	9.68819e-30	2.19085e-18	0.0220583	0.977942
rs6708784	2	111863438:111949327	WHR	rs3761706	0.063	176	4.83149e-18	1.84212e-13	7.696e-07	0.0283712	0.971628
rs9819511	3	49669948:50209053	WHR	rs13316065	1	910	1.26156e-12	5.91688e-07	6.66092e-08	0.0302707	0.969729
rs6824451	4	89619723:89742764	WHR	rs2167750	0.991	250	3.37567e-61	3.56068e-47	3.80869e-16	0.0392135	0.960786
rs1281955	6	153367613:153499921	WHR	rs1281990	0.068	315	1.06143e-09	0.00177142	2.33677e-08	0.0380381	0.96019
rs1684608	16	4623771:4677497	WHR	rs6500617	0.191	144	1.0745e-07	0.0126647	2.50293e-07	0.0285422	0.958793
rs79953491	2	165441708:165828042	WHR	rs10195252	0.199	1007	7.14538e-92	1.74197e-40	1.76606e-53	0.0420967	0.957903
rs1042521	20	56100588:56148376	WHR	rs1328757	0.852	205	3.6013e-16	1.3849e-09	1.38407e-08	0.0522777	0.947722
rs4710938	6	20483407:20675295	WHR	rs7744833	0.479	639	1.48547e-08	0.000655277	1.79284e-06	0.0781655	0.921177
rs113761591	3	127215535:127410033	WHR	rs1979527	0.809	408	5.17997e-10	0.000228331	2.11191e-07	0.0921846	0.907587
12:107209957_AT_A	12	106970892:107368756	WHR	rs10778504	0.477	956	7.1887e-20	2.68238e-09	2.66476e-12	0.0985307	0.901469
rs483082	19	44089906:46284145	WHR	rs4420638	0.43	5714	8.37463e-239	3.70716e-16	3.02371e-224	0.132983	0.867017
rs72904737	1	50885622:51532590	WHR	rs11205773	0.995	1276	3.78582e-10	0.000132103	4.23447e-07	0.146905	0.852962
10:94391439_CT_C	10	94215014:94495241	WHR	rs1111875	0.516	700	7.79941e-10	5.97256e-05	1.97593e-06	0.150462	0.849477
rs114760566	6	34067732:35383027	WHR	rs114760566	1	3472	4.12979e-98	2.24524e-77	2.87722e-22	0.155581	0.844419
rs2306363	11	65351074:65566719	WHR	rs3741378	0.6	430	1.21432e-21	6.51117e-12	3.84961e-11	0.205622	0.794378
rs35742417	6	7195684:7320938	WHR	rs1334576	0.275	400	1.95608e-14	1.05751e-10	3.92419e-05	0.211364	0.788597
rs6916318	6	126686407:127532807	WHR	rs72959041	0.046	1508	0	3.56299e-291	1.29516e-36	0.379774	0.620226
rs148358468	2	218923194:220356060	WHR	rs78058190	0.178	2735	4.69338e-20	0.00182397	1.57791e-17	0.61283	0.385346
rs10642257	7	25910605:26020159	WHR	rs2122823	0.048	239	3.3771e-24	0.0124486	1.67216e-22	0.616017	0.371535
rs2807845	1	220967854:221197094	WHR	rs61819230	0.018	568	1.6857e-15	0.00039289	2.85114e-12	0.664185	0.335422
rs7133378	12	122693602:124812706	WHR	rs863750	0.045	4713	1.51092e-149	2.09001e-99	5.72986e-51	0.792387	0.207613
rs490972	11	66069218:66119563	WHR	rs2276106	0.195	107	1.23232e-09	0.00269615	3.62643e-07	0.793211	0.204093
rs80138475	5	53263428:53503097	WHR	rs6874524	0.04	782	5.8275e-13	0.00110676	4.3211e-10	0.820487	0.178406
rs192849769	11	13597035:15120965	WHR	rs2970332	0.004	3615	3.05371e-16	3.18104e-07	8.34915e-10	0.869599	0.130401
rs8073177	17	7438783:7557834	WHR	rs727428	0.274	277	2.66108e-17	7.35285e-09	3.35948e-09	0.928189	0.0718112
rs3903399	1	205023028:205173866	WHR	rs3851294	0.025	266	2.98949e-10	2.19199e-06	0.000127551	0.935183	0.0646873
rs271	8	18535388:21018887	WHR	rs15285	0.172	8982	0	0.0574059	0	0.890966	0.0516281
rs2954027	8	125741363:127054520	WHR	rs10808546	0.9	3177	0	1.92178e-12	0	0.956689	0.0433112
rs3025053	6	43731651:43753325	WHR	rs3025020	0.042	54	3.41909e-11	6.24783e-07	5.26125e-05	0.961369	0.0385777
rs111831594	19	11284891:11348521	WHR	rs17766692	0.315	181	4.49815e-07	0.515924	4.06705e-07	0.46646	0.0176153
rs17184382	15	63790662:64181604	WHR	rs2058914	0.003	937	4.82444e-18	4.31349e-05	1.09954e-13	0.983069	0.0168878
rs3129317	4	3029916:3383674	WHR	rs3121419	0.173	897	1.73434e-12	0.00360425	4.72049e-10	0.98098	0.0154154
rs7821812	8	8088230:12185802	WHR	rs7827182	0.064	14556	1.11099e-40	5.73281e-12	1.9157e-29	0.988516	0.0114839
rs10896076	11	65794458:66060538	WHR	rs12803276	0.088	484	6.77474e-09	0.00424233	1.57247e-06	0.984666	0.0110903
rs684773	3	135625498:136677064	WHR	rs10935182	0.141	2215	1.1951e-34	0.0515939	2.18162e-33	0.941826	0.00658051
rs11429307	5	55829831:55870395	WHR	rs3936510	0.886	93	3.38655e-99	3.58838e-35	9.38152e-65	0.994058	0.00594155
rs2066152	1	219620569:219798632	WHR	rs2791550	0.743	366	1.0683e-103	4.76086e-89	2.23198e-15	0.994677	0.00532327
rs10786114	10	95274461:95357918	WHR	rs11187537	0.228	233	1.30111e-24	4.41886e-09	2.92915e-16	0.994802	0.00519813
rs12185242	17	47321763:47461511	WHR	rs4794033	0.099	381	3.24256e-11	0.104088	2.77746e-10	0.891576	0.00433526
rs75393320	11	46194744:51581244	WHR	rs34312154	0.567	11673	8.36082e-43	0.000868064	9.61159e-40	0.997925	0.00120683
rs61905108	11	115420637:118189830	WHR	rs7943309	0.009	7598	0	0.330585	0	0.668664	0.000750764
rs3890483	19	7165684:7249259	WHR	rs3786680	0.059	305	3.80815e-25	5.28085e-06	7.20963e-20	0.999774	0.00022044
rs55966194	20	45582233:45606853	WHR	rs1206760	0.286	74	1.11558e-20	1.26889e-11	8.79007e-10	0.999809	0.000191163
rs71468663	11	63843031:64172207	WHR	rs56271783	0.992	768	4.94799e-35	1.29722e-16	3.81365e-19	0.999826	0.00017406
rs2943645	2	226813783:227376516	WHR	rs1522811	0.275	1407	3.60529e-110	0.000970399	3.7113e-107	0.998932	9.71236e-05
rs72808430	5	157881647:157996558	WHR	rs17703354	0.01	285	2.30543e-08	0.00400267	5.73613e-06	0.995902	8.95459e-05
rs11658944	17	17422608:17723843	WHR	rs12936587	0.045	561	5.62846e-28	7.91653e-13	7.1096e-16	0.999977	2.28069e-05
rs117847213	11	111347680:111952183	WHR	rs10502148	0.062	1151	1.13935e-38	2.90875e-30	3.91694e-09	0.999991	8.67422e-06
rs72836561	17	40555799:42960092	WHR	rs72823057	7.5e-05	4998	1.4013e-187	8.65506e-06	1.61904e-182	0.99999	1.2972e-06
rs113563886	16	67573296:68409535	WHR	rs11574514	0.006	1671	3.42755e-24	5.24149e-05	6.53892e-20	0.999947	1.37086e-07
rs60803019	5	55768229:55828636	WHR	rs459193	0.208	214	1.79639e-33	4.72408e-14	3.80264e-20	1	1.30202e-08
rs2275543	9	107629058:107672526	WHR	rs1800978	0.019	151	1.22024e-22	3.46641e-13	3.52019e-10	1	2.43023e-09
rs4969179	17	76367182:76444522	WHR	rs2376585	0.021	312	3.50446e-35	7.02273e-08	4.99017e-28	1	2.24455e-10
rs1943977	18	46096776:47906741	WHR	rs7242873	0.001	5103	3.20119e-29	2.88259e-08	1.11052e-21	1	1.07726e-10
rs139974673	15	41800652:45444830	WHR	rs1105881	6.8e-06	6124	8.49999e-104	1.06288e-09	7.99717e-95	1	6.7975e-11
rs2067819	3	12027240:12413339	WHR	rs2972164	0.232	990	1.44479e-29	5.09757e-14	2.83428e-16	1	3.78181e-13
rs62102718	19	33784657:34024433	WHR	rs3786897	0.299	914	2.01544e-72	2.91994e-53	6.90234e-20	1	1.52809e-13
rs6800707	3	52213653:53174745	WHR	rs2276824	0.019	2446	2.04163e-54	2.43842e-28	8.37274e-27	1	1.62689e-15
rs41272086	6	159711124:161662617	WHR	rs541091	0.018	5309	3.12636e-65	4.10134e-19	7.62277e-47	1	3.34526e-21
rs780094	2	26938567:28582803	FI	rs1260326	0.921	4140	0	2.06784e-26	1.17117e-296	2.41558e-07	1
rs62271373	3	150066540:150097635	FI	rs62271373	1	101	9.02456e-24	0.000221667	4.35276e-23	6.94431e-05	0.999709
rs11429307	5	55829831:55870395	FI	rs3936511	0.998	135	2.44581e-74	5.75138e-10	9.35267e-68	0.00120051	0.998799
rs10028284	4	89750668:89768821	FI	rs57400569	0.778	76	9.13816e-08	0.000541534	3.61738e-07	0.00114537	0.998313
rs79953491	2	165441708:165828042	FI	rs13389219	0.209	1315	7.44992e-70	2.18618e-18	1.84415e-54	0.00441607	0.995584
rs10223666	6	43804103:43826681	FI	rs9472135	0.993	83	1.28582e-08	0.00242654	2.13359e-08	0.00303189	0.994542
rs4709746	6	164092706:164133001	FI	rs73013411	0.976	135	5.43625e-08	0.000174738	2.81403e-06	0.00805339	0.991769
rs9819511	3	49669948:50209053	FI	rs10865959	0.989	1058	6.67166e-12	3.937e-06	4.44373e-08	0.0252481	0.974748
rs6905288	6	43757082:43785741	FI	rs998584	0.693	65	2.92378e-81	2.1935e-05	3.7681e-78	0.0272967	0.972681
rs2943645	2	226813783:227376516	FI	rs2943646	0.997	1872	6.76438e-142	2.74895e-35	9.79063e-109	0.0388265	0.961173
rs114760566	6	34067732:35383027	FI	rs116141873	0.933	4566	7.02314e-30	4.78382e-09	8.79059e-23	0.0589361	0.941064
rs55966194	20	45582233:45606853	FI	rs1206760	0.286	99	3.68303e-13	0.000493114	4.78102e-11	0.0630758	0.936431
rs7133378	12	122693602:124812706	FI	rs7133378	1	6282	9.01421e-57	1.25158e-06	4.92216e-52	0.0674092	0.93259
rs6824451	4	89619723:89742764	FI	rs3775380	0.968	340	5.04009e-20	6.5889e-06	6.55416e-16	0.0847672	0.915226
rs72808430	5	157881647:157996558	FI	rs10050393	0.069	374	1.66087e-07	0.0558142	1.52392e-07	0.0503181	0.893867
rs6916318	6	126686407:127532807	FI	rs1474696	0.876	1887	2.37842e-46	7.28834e-11	3.84543e-37	0.116955	0.883045
rs2066152	1	219620569:219798632	FI	rs6674544	0.899	528	5.69334e-29	2.54565e-14	3.11156e-16	0.138265	0.861735
rs60803019	5	55768229:55828636	FI	rs459193	0.208	268	1.44838e-28	3.8134e-09	1.74032e-20	0.457661	0.542339
rs2067819	3	12027240:12413339	FI	rs35000407	0.514	1329	3.66591e-31	1.30345e-15	1.47503e-16	0.523986	0.476014
rs71468663	11	63843031:64172207	FI	rs2845885	0.783	984	1.33673e-35	0.498865	2.51442e-36	0.0934302	0.407705
rs62102718	19	33784657:34024433	FI	rs731839	0.806	1239	1.89998e-26	2.91078e-07	6.27178e-20	0.960803	0.0391964
rs6800707	3	52213653:53174745	FI	rs17331151	0.169	3119	1.16402e-29	0.00180956	6.40649e-27	0.995935	0.00225547
rs11588907	1	178473105:178626192	FI	rs1998543	0.012	556	4.59023e-07	0.980733	8.36978e-09	0.0178812	0.00138503
rs80138475	5	53263428:53503097	FI	rs4865796	0.054	1023	5.32456e-19	1.14457e-09	4.64588e-10	0.998682	0.00131848
rs2519093	9	136137065:136339755	FI	rs8176672	0.015	1077	3.34256e-15	0.0087859	3.77094e-13	0.991187	2.66861e-05
7:130438531_CTTTTTT_C	7	130422934:130468015	FI	rs972283	0.897	126	7.83313e-67	3.56071e-10	2.19988e-57	1	2.87691e-08
rs7821812	8	8088230:12185802	FI	rs7012814	0.015	19294	1.13933e-66	2.08444e-37	5.46591e-30	1	4.31961e-31

## Sheet: SD6
Supplementary Data 6. Fine-mapping results of top quartile boosted loci, 95% credible sets
Lead SNP	Credible Set	Credible Set SNP	BETA	SE	P-value	Credible Set SNP PIP	Annotated gene	Annotation description
rs533617	9	rs185302019	-0.0689137	0.0158976	0.000186609	0.225311
rs533617	9	rs188098448	-0.0728375	0.0162718	0.000114128	0.215643
rs533617	9	rs540847230	-0.0744075	0.0157803	4.81675e-05	0.558001
rs533617	8	rs144486331	-0.0561465	0.01111	1.32408e-05	0.493887
rs533617	2	rs76384951	-0.0653393	0.00368319	8.76415e-53	1
rs533617	3	rs1801695	-0.052148	0.00542667	1.20013e-16	1
rs533617	8	rs1801703	-0.0553926	0.0113997	2.80945e-05	0.0852089
rs533617	6	rs1801701	-0.00684081	0.00336166	0.0794221	0.998731	APOB	|Exon=1
rs533617	8	rs1799812	-0.0582738	0.0114727	1.19662e-05	0.40006	APOB	|Exon=1
rs533617	1	rs533617	-0.103418	0.00515428	5.14342e-67	0.999952	APOB	|Exon=1
rs533617	7	rs12713843	-0.0761574	0.0141828	3.68366e-06	0.783929
rs533617	5	rs200544901	-0.0484742	0.00972638	1.74035e-05	0.999333
rs533617	7	rs146536216	-0.0607852	0.011936	1.13554e-05	0.0782074
rs533617	7	rs12714245	-0.0621536	0.0118173	5.801e-06	0.126002
rs533617	4	rs520861	0.00652993	0.0023382	0.0160745	0.0311669
rs533617	4	rs521685	0.00648611	0.00233597	0.0166956	0.0354102
rs533617	4	rs521755	0.0064869	0.00233594	0.0166809	0.0355295
rs533617	4	rs522761	0.00647819	0.0023361	0.0168351	0.0329541
rs533617	4	rs522661	0.00647866	0.00233632	0.0168376	0.0364099
rs533617	4	rs473448	0.0065308	0.00233658	0.0159871	0.0336604
rs533617	4	rs476124	0.00650084	0.00233669	0.0164831	0.0288703
rs533617	4	rs477964	0.00649787	0.00233668	0.0165318	0.0285461
rs533617	4	rs113911767	0.00731795	0.00233294	0.00685525	0.0561221
rs533617	4	rs478148	0.00649509	0.00233669	0.0165785	0.0286226
rs533617	4	rs505813	0.00647348	0.00233661	0.016939	0.0268068
rs533617	4	rs507627	0.00647131	0.0023366	0.0169752	0.0265874
rs533617	4	rs473770	0.00647131	0.0023366	0.0169752	0.0265874
rs533617	4	rs765628728	0.00648319	0.00233974	0.0169211	0.0246499
rs533617	4	rs499560	0.00644238	0.00233686	0.0174872	0.024234
rs533617	4	rs499757	0.00649503	0.00233644	0.0165679	0.030927
rs533617	4	rs537810	0.00650815	0.0023364	0.0163486	0.0325406
rs533617	4	rs538862	0.00648764	0.00233643	0.0166911	0.0300644
rs533617	4	rs567071	0.0064741	0.00233643	0.0169198	0.0280314
rs533617	4	rs480484	0.00649073	0.0023364	0.016638	0.0304332
rs533617	4	rs484268	0.00649084	0.0023364	0.0166363	0.030446
rs533617	4	rs484399	0.00659689	0.00233639	0.014942	0.0431924
rs533617	4	rs488922	0.00649917	0.00233648	0.0165007	0.0314095
rs533617	4	rs489022	0.00650401	0.00233647	0.0164203	0.0320028
rs533617	4	rs312937	0.00653866	0.00233724	0.0158903	0.0328026
rs533617	4	rs312938	0.00651484	0.00233749	0.0162887	0.0292294
rs533617	4	rs312940	0.00657403	0.00233742	0.0153383	0.0340822
rs533617	4	rs167499	0.00665316	0.00233817	0.0141799	0.0469694
rs533617	4	rs62133387	0.00658275	0.00233812	0.0152341	0.035974
rs533617	4	rs143810618	0.00628196	0.00233683	0.0204949	0.0178168
rs79953491	3	rs73013626	-0.02275	0.00483841	5.05819e-05	0.069136
rs79953491	3	rs73013631	-0.0227549	0.00483936	5.057e-05	0.0660937
rs79953491	1	rs75265117	-0.0497122	0.00310282	2.21641e-43	0.0320946
rs79953491	2	rs62173904	-0.0182144	0.00279395	1.91684e-08	0.46427
rs79953491	5	rs6723985	-0.0110439	0.00394177	0.0157343	0.610763
rs79953491	3	rs73013641	-0.022747	0.00483919	5.08422e-05	0.0656517
rs79953491	2	rs6744100	-0.0181119	0.00279399	2.30218e-08	0.303015
rs79953491	2	rs60691564	-0.0180012	0.00279255	2.75502e-08	0.223903
rs79953491	5	rs6740783	-0.0106552	0.00396011	0.0203825	0.244942
rs79953491	3	rs11558901	-0.0230755	0.00484425	4.02675e-05	0.105609
rs79953491	3	rs73013645	-0.0229494	0.00484483	4.44557e-05	0.101256
rs79953491	5	rs769419442	-0.0107524	0.00397829	0.0198225	0.134355
rs79953491	3	rs16849663	-0.023016	0.00484646	4.24913e-05	0.111706
rs79953491	3	rs76695941	-0.0226886	0.00485244	5.57097e-05	0.0790687
rs79953491	1	rs7607980	-0.0498877	0.00309742	8.03894e-44	0.127707
rs79953491	1	2:165552353_GA_G	-0.0499471	0.00309758	6.44463e-44	0.150088	COBLL1	|Exon=1
rs79953491	1	rs78970517	-0.0499352	0.00309884	7.30063e-44	0.146894
rs79953491	1	rs79953491	-0.0501549	0.0030971	2.78189e-44	0.497125	COBLL1	|Promoter=1
rs79953491	4	rs142441052	-0.0217995	0.00658728	0.00433735	0.0065984
rs79953491	4	rs72876792	-0.0224305	0.00659055	0.00335027	0.0132036
rs79953491	4	rs72876794	-0.0224456	0.00657902	0.00327422	0.0146423
rs79953491	3	rs115862987	-0.0304049	0.00589285	8.69146e-06	0.080856
rs79953491	4	rs72876800	-0.0231373	0.00667521	0.00281091	0.0126943
rs79953491	4	rs55917151	-0.0222504	0.00654408	0.00338145	0.0115877
rs79953491	4	rs72878803	-0.0222227	0.00654005	0.00340165	0.0114527
rs79953491	4	rs3769875	-0.0221212	0.0065413	0.00355729	0.0104857
rs79953491	3	rs192057056	-0.0309667	0.00593014	6.76034e-06	0.139062
rs79953491	4	rs3820983	-0.022113	0.00654124	0.00356937	0.0104163
rs79953491	3	rs17185987	-0.0312979	0.00596149	6.03083e-06	0.150036
rs79953491	4	rs72878835	-0.0217587	0.00654172	0.00414372	0.00786972
rs79953491	4	rs72880620	-0.0216392	0.00653693	0.00432599	0.00677348
rs79953491	4	rs72880621	-0.0222885	0.00666322	0.00393563	0.00717682
rs79953491	4	rs1396596	-0.022026	0.00656312	0.00381862	0.00747414
rs79953491	4	rs72880648	-0.0217455	0.006548	0.00420284	0.00672737
rs79953491	4	rs72880651	-0.0228235	0.00658981	0.00283238	0.0113847
rs79953491	4	rs16849703	-0.022522	0.0065923	0.00323151	0.00890761
rs79953491	4	rs72880658	-0.0225464	0.00659291	0.00320109	0.00907119
rs79953491	4	rs77095479	-0.0225255	0.00659308	0.00323033	0.00891367
rs79953491	4	rs143604150	-0.022125	0.00658294	0.0037673	0.00675057
rs79953491	4	rs72880668	-0.0225476	0.00659357	0.00320266	0.00860387
rs79953491	4	rs72880674	-0.0225502	0.00659311	0.00319692	0.0086331
rs79953491	4	rs72880678	-0.0225372	0.00659542	0.00322533	0.00894062
rs79953491	4	rs369980015	-0.0245693	0.00656739	0.00126111	0.0517679
rs79953491	4	rs16849734	-0.0225566	0.00659423	0.0031934	0.00865115
rs79953491	4	rs72882408	-0.0227455	0.00660369	0.00298859	0.00987695
rs79953491	4	rs72882419	-0.0229333	0.00662585	0.00285053	0.0120129
rs79953491	4	rs55920744	-0.023017	0.00662522	0.00274817	0.0129013
rs79953491	4	rs56310348	-0.0229805	0.00662506	0.00279052	0.0125213
rs79953491	4	rs55935196	-0.022998	0.00662545	0.00277152	0.0126905
rs79953491	4	rs72882424	-0.0230486	0.00662436	0.00270791	0.0132787
rs79953491	4	rs72882429	-0.0230709	0.00662575	0.00268784	0.0134736
rs79953491	4	rs3769907	-0.0229814	0.0065946	0.00266596	0.0168091
rs79953491	4	rs72882431	-0.0229757	0.0065911	0.0026585	0.0168036
rs79953491	4	rs72882432	-0.0229648	0.00658956	0.00266488	0.0166839
rs79953491	4	rs114476155	-0.0229537	0.00658756	0.00266965	0.0166254
rs79953491	4	2:165658129_AT_A	-0.0233461	0.00658015	0.00222665	0.0235729
rs79953491	4	rs56019889	-0.0228188	0.00658716	0.00282697	0.0160225
rs79953491	4	rs72882437	-0.0228208	0.00658634	0.00282111	0.0160884
rs79953491	4	rs72882440	-0.0227654	0.0065849	0.00288261	0.0154153
rs79953491	4	2:165666397_CTGG_C	-0.0233639	0.00665582	0.00248019	0.0173485
rs79953491	4	rs16849803	-0.0227619	0.00658426	0.00288413	0.0153985
rs79953491	4	rs72882443	-0.0232912	0.00656145	0.00221558	0.0197914
rs79953491	4	rs187160413	-0.0233241	0.00656703	0.00220286	0.0179462
rs79953491	4	rs3769922	-0.0234068	0.00655581	0.00208713	0.0199412
rs79953491	4	rs148389842	-0.0233342	0.00656176	0.00217509	0.0183952
rs79953491	4	rs142621843	-0.0235907	0.00656641	0.00195678	0.0226871
rs79953491	4	rs72882470	-0.0240373	0.00656445	0.00159796	0.0338887
rs79953491	4	rs72882474	-0.0238872	0.00656942	0.00172321	0.0289691
rs79953491	4	rs72882478	-0.0238901	0.00657141	0.00172655	0.0288593
rs79953491	4	rs72882482	-0.0239363	0.00657334	0.00169662	0.0298668
rs79953491	4	rs72882484	-0.0240103	0.00657992	0.00165902	0.0303659
rs79953491	4	rs72882494	-0.0240503	0.00658076	0.00163178	0.0313652
rs79953491	4	rs56346557	-0.0240545	0.00658085	0.00162902	0.0314719
rs79953491	4	rs114468258	-0.0240496	0.00658401	0.00164096	0.0310213
rs79953491	4	rs72882501	-0.0235712	0.00659323	0.00205909	0.0199042
rs79953491	4	2:165717904_CTG_C	-0.0239995	0.00658791	0.00168889	0.0263405
rs79953491	4	rs72884406	-0.0238148	0.00659849	0.00186497	0.0241912
rs79953491	4	rs72884407	-0.0234204	0.00659628	0.00221011	0.0180403
rs79953491	4	rs16849863	-0.0228672	0.00657259	0.00270934	0.0117681
rs79953491	4	rs16849870	-0.0225451	0.00657749	0.00313205	0.00936388
rs79953491	4	2:165731062_GA_G	-0.0231817	0.00659453	0.0024451	0.0100811
rs148358468	5	2:219119118_AGAAG_A	0.0104505	0.00205979	1.22403e-05	0.0240782
rs148358468	5	rs11677953	0.0100825	0.00205595	2.36695e-05	0.00897901
rs148358468	5	rs4674276	0.00991093	0.00206422	3.4953e-05	0.0053519
rs148358468	5	rs4674277	0.00992752	0.00206442	3.3973e-05	0.00563851
rs148358468	5	rs4674279	0.0101658	0.0020557	2.02112e-05	0.0103957
rs148358468	5	rs12612675	0.0101601	0.0020557	2.04285e-05	0.0102449
rs148358468	5	rs1877714	0.010158	0.00205742	2.08358e-05	0.00986233
rs148358468	5	rs746702333	0.0104988	0.00205777	1.0937e-05	0.0273644
rs148358468	5	2:219138370_ATT_A	0.0104173	0.00205675	1.26665e-05	0.0206291
rs148358468	5	rs6758540	0.0102423	0.00205525	1.74246e-05	0.0127835
rs148358468	5	rs2292550	0.0102701	0.00205529	1.65371e-05	0.0134525
rs148358468	5	rs2271543	0.0102697	0.00205613	1.66828e-05	0.0145848
rs148358468	5	rs3817266	0.0102552	0.00205276	1.66082e-05	0.0156917
rs148358468	5	rs6707559	-0.010489	0.00205097	1.04227e-05	0.0286987
rs148358468	5	rs2292551	0.0102555	0.00205235	1.65345e-05	0.0158981
rs148358468	5	rs2292552	0.0102559	0.00205233	1.65197e-05	0.0159191
rs148358468	5	rs12987180	0.0102589	0.00205227	1.64157e-05	0.0160588
rs148358468	5	rs12987219	0.0102748	0.00205441	1.62559e-05	0.0157708
rs148358468	5	rs4674282	0.0102417	0.00205228	1.69608e-05	0.0153369
rs148358468	5	rs4674283	0.0102464	0.00205221	1.68015e-05	0.0155428
rs148358468	5	rs2045434	0.0102701	0.00205237	1.60857e-05	0.0144804
rs148358468	5	2:219144566_AAG_A	0.0101886	0.00205343	1.8958e-05	0.0113424
rs148358468	5	rs10932768	0.0102659	0.00205247	1.62281e-05	0.0145753
rs148358468	5	rs7585702	0.0102461	0.00205242	1.68429e-05	0.0141282
rs148358468	5	rs2292554	0.0102378	0.0020526	1.71369e-05	0.0137346
rs148358468	5	rs2292555	0.0102396	0.00205266	1.70902e-05	0.0137887
rs148358468	5	rs10932769	0.0102373	0.00205243	1.71282e-05	0.0138038
rs148358468	5	rs6729058	0.0101926	0.00205226	1.86086e-05	0.0126052
rs148358468	5	rs11692780	0.0102098	0.00205239	1.80363e-05	0.0127481
rs148358468	5	rs4672882	0.0101573	0.00205356	2.01326e-05	0.0113653
rs148358468	5	rs7559416	0.0101529	0.0020525	2.0098e-05	0.0115003
rs148358468	5	rs7559428	0.0101877	0.00205277	1.88695e-05	0.0124418
rs148358468	5	rs7559525	0.0101767	0.00205268	1.92509e-05	0.0120814
rs148358468	5	rs2382817	-0.0103434	0.00205055	1.37447e-05	0.0213495
rs148358468	5	rs13005100	0.0101824	0.00205183	1.88931e-05	0.01264
rs148358468	5	rs13031757	0.0101275	0.00205191	2.09687e-05	0.0110914
rs148358468	5	rs6727301	0.010197	0.00205351	1.86719e-05	0.013377
rs148358468	5	rs34353396	0.0101231	0.00205596	2.19466e-05	0.00959695
rs148358468	5	rs3731860	0.0099372	0.00205362	3.03371e-05	0.00676973
rs148358468	5	rs10206064	-0.00985627	0.00205071	3.43069e-05	0.00589342
rs148358468	5	rs10165153	-0.00989204	0.00205175	3.24206e-05	0.00641015
rs148358468	5	rs1399132	-0.00982998	0.0020514	3.62155e-05	0.00561956
rs148358468	5	rs55680399	-0.0098961	0.00205193	3.2231e-05	0.00652875
rs148358468	5	rs4674284	0.00983634	0.00205387	3.65786e-05	0.00525223
rs148358468	5	rs4996257	-0.00992063	0.00205232	3.09153e-05	0.00690455
rs148358468	5	rs7572362	-0.00998318	0.00205319	2.77595e-05	0.00765382
rs148358468	5	rs7557709	-0.00996721	0.00205331	2.86242e-05	0.00756563
rs148358468	5	rs6729130	-0.0100278	0.0020536	2.56522e-05	0.00923388
rs148358468	5	rs10932771	-0.00993317	0.00205437	3.07658e-05	0.00695407
rs148358468	5	rs6746089	-0.00991539	0.0020533	3.14899e-05	0.00703832
rs148358468	5	rs1017698	-0.00993284	0.00205308	3.04345e-05	0.00749437
rs148358468	5	rs2014615	-0.00996637	0.00205358	2.87374e-05	0.00797267
rs148358468	5	rs2382822	0.00988399	0.00205566	3.40595e-05	0.00701785
rs148358468	5	rs2085485	-0.0100164	0.00205485	2.64964e-05	0.0102408
rs148358468	5	rs10195115	-0.0099919	0.00205467	2.76815e-05	0.00991284
rs148358468	5	rs11888052	-0.00999344	0.00205479	2.76318e-05	0.00993712
rs148358468	5	rs10932772	-0.00996028	0.00205498	2.94273e-05	0.0091011
rs148358468	5	rs13014817	0.00991208	0.00205845	3.31579e-05	0.0075402
rs148358468	5	rs4268913	-0.0100296	0.00205765	2.65213e-05	0.0106149
rs148358468	5	rs9751327	-0.0099919	0.00205815	2.85594e-05	0.0095026
rs148358468	5	rs6741757	-0.01024	0.00208027	2.206e-05	0.0112492
rs148358468	5	rs201733666	-0.00988262	0.00205233	3.31579e-05	0.00833967
rs148358468	5	rs13399246	-0.0101805	0.00207988	2.45275e-05	0.0102463
rs148358468	5	rs13424679	-0.0101972	0.00207988	2.3789e-05	0.0106884
rs148358468	5	rs2382825	-0.01043	0.00208398	1.60319e-05	0.0164758
rs148358468	5	rs2382826	-0.0103637	0.00208373	1.8104e-05	0.0136435
rs148358468	5	rs2891075	-0.010357	0.00208363	1.83142e-05	0.013461
rs148358468	5	rs2382827	-0.0102565	0.00208113	2.15662e-05	0.0125923
rs148358468	5	rs2891076	-0.0101063	0.00208174	2.85672e-05	0.00814933
rs148358468	5	rs13020391	0.0102018	0.00208277	2.42106e-05	0.0102221
rs148358468	5	rs2382828	-0.0101989	0.00207932	2.3592e-05	0.0105929
rs148358468	5	rs2382829	-0.0102067	0.00207924	2.32373e-05	0.0108321
rs148358468	5	rs2891079	-0.0102051	0.00207967	2.33984e-05	0.0107024
rs148358468	5	rs4280446	-0.0102137	0.00207945	2.29838e-05	0.0109206
rs148358468	5	rs4552182	-0.0102146	0.00207897	2.28469e-05	0.0110448
rs148358468	5	rs4423579	-0.0102291	0.00207891	2.22328e-05	0.0114252
rs148358468	5	rs2015863	0.0101698	0.00208104	2.52772e-05	0.00897358
rs148358468	5	rs4672886	-0.0102787	0.00207959	2.04062e-05	0.0127984
rs148358468	5	rs11282781	-0.0102086	0.00208121	2.35717e-05	0.00958944
rs148358468	5	rs57851860	-0.0101711	0.00207932	2.4832e-05	0.00975714
rs148358468	5	rs62183964	-0.0101703	0.00207934	2.48689e-05	0.00973512
rs148358468	5	rs10193189	-0.0100903	0.00207989	2.89335e-05	0.00761444
rs148358468	5	rs1870123	-0.0102026	0.00208014	2.36049e-05	0.0101152
rs148358468	5	rs1870124	-0.0101014	0.0020795	2.82586e-05	0.00789939
rs148358468	5	rs77029064	0.0100789	0.0020845	3.07646e-05	0.00645352
rs148358468	5	rs62183995	0.0100788	0.00208316	3.04119e-05	0.00686191
rs148358468	5	rs3731861	0.0101167	0.0020819	2.80704e-05	0.00786103
rs148358468	5	rs10932774	0.0100372	0.00208541	3.34392e-05	0.00625636
rs148358468	1	rs151200853	0.0479941	0.0048266	1.02526e-17	0.583389
rs148358468	3	rs492400	0.0147381	0.00203568	4.36144e-10	0.00188493
rs148358468	3	rs35377276	0.0148267	0.00204174	3.86504e-10	0.00214335
rs148358468	3	rs13427522	0.0147722	0.00203589	3.99317e-10	0.0020376
rs148358468	3	rs589967	0.0147343	0.00203493	4.34223e-10	0.00194185
rs148358468	3	rs556497	0.0147139	0.00203447	4.54688e-10	0.00186203
rs148358468	3	rs776294038	0.0148387	0.00203601	3.34089e-10	0.00244576
rs148358468	3	2:219482317_CA_C	0.014772	0.00203763	4.13341e-10	0.00224986
rs148358468	3	rs489321	0.0147142	0.0020359	4.67249e-10	0.00190333
rs148358468	3	rs832801	0.0147192	0.0020359	4.60943e-10	0.00191684
rs148358468	3	rs832799	0.0147136	0.00203581	4.67249e-10	0.00189606
rs148358468	3	rs2384950	0.014755	0.00203546	4.14822e-10	0.0020848
rs148358468	3	rs2278530	0.0148842	0.0020345	2.86263e-10	0.00268077
rs148358468	3	rs2278529	0.0147377	0.00203549	4.34951e-10	0.00198812
rs148358468	3	rs3845836	0.0147136	0.00203545	4.63847e-10	0.00189419
rs148358468	3	rs6716635	0.0147519	0.00203568	4.20177e-10	0.00187963
rs148358468	3	rs4674321	0.0147263	0.00203551	4.48859e-10	0.00191629
rs148358468	3	2:219517981_AAG_A	0.0149189	0.00204307	3.08928e-10	0.0023164
rs148358468	3	rs1344642	-0.0157684	0.00202535	1.93515e-11	0.0131686
rs148358468	3	rs35602378	-0.0152764	0.00203983	1.08007e-10	0.00303151
rs148358468	1	rs116204487	0.0457525	0.0045947	9.23153e-18	0.174597	TTLL4	|Promoter=1|ABC=1
rs148358468	3	rs1541777	-0.016155	0.00201538	4.86816e-12	0.00536459
rs148358468	3	rs4672897	-0.0158963	0.00201553	1.05914e-11	0.00260689
rs148358468	3	rs6717107	-0.0161354	0.00201496	5.11246e-12	0.00517148
rs148358468	3	rs35695178	-0.0161435	0.00201497	4.98957e-12	0.00528868
rs148358468	3	rs13022583	-0.0161354	0.00201496	5.11246e-12	0.00517148
rs148358468	3	rs35594672	-0.0161452	0.00201499	4.96655e-12	0.00531152
rs148358468	3	rs6704575	-0.0161333	0.00201497	5.1457e-12	0.00514013
rs148358468	1	rs148358468	0.046519	0.00463966	5.5045e-18	0.242927
rs148358468	3	rs4674326	-0.0163029	0.00201515	3.09365e-12	0.00889453
rs148358468	3	rs12694439	-0.0161355	0.00201496	5.11032e-12	0.00517292
rs148358468	3	rs6708192	-0.0162018	0.0020155	4.23994e-12	0.00618057
rs148358468	3	rs6737386	-0.0161398	0.00201512	5.06463e-12	0.0052167
rs148358468	3	rs201193784	-0.0161838	0.00201674	4.61346e-12	0.00575634
rs148358468	3	rs4006668	-0.0161589	0.00201512	4.78058e-12	0.00546311
rs148358468	3	rs4006669	-0.0162183	0.0020162	4.10151e-12	0.00624824
rs148358468	3	rs2891667	-0.0161744	0.00201618	4.68073e-12	0.0055313
rs148358468	3	rs4674329	-0.0161941	0.00201515	4.30257e-12	0.00603126
rs148358468	3	rs4674330	-0.0161803	0.00201518	4.48945e-12	0.00579484
rs148358468	3	rs58022493	-0.0162542	0.00201469	3.54585e-12	0.00753317
rs148358468	3	rs6436069	-0.0161991	0.00201518	4.24042e-12	0.00611203
rs148358468	3	rs6436070	-0.0162091	0.0020152	4.11676e-12	0.00632946
rs148358468	3	rs6436071	-0.0162864	0.00201538	3.2702e-12	0.00782245
rs148358468	3	rs6761437	-0.0162771	0.00201752	3.54559e-12	0.00714384
rs148358468	3	rs6436072	-0.0163466	0.00201721	2.84864e-12	0.00884476
rs148358468	3	rs11896209	-0.0162304	0.00201515	3.85366e-12	0.0067924
rs148358468	3	rs13390199	-0.0162201	0.00201514	3.97542e-12	0.00659608
rs148358468	3	rs7573999	-0.0162291	0.00201514	3.86917e-12	0.00683188
rs148358468	3	rs3731877	-0.0162852	0.00201443	3.20702e-12	0.00838723
rs148358468	3	rs7562426	-0.0162667	0.00201427	3.37915e-12	0.00789604
rs148358468	3	rs6726728	-0.0162538	0.0020143	3.51629e-12	0.00776799
rs148358468	3	rs1079177	-0.0162433	0.00201431	3.63137e-12	0.00753271
rs148358468	3	rs755112	-0.0162225	0.00201434	3.87034e-12	0.00708777
rs148358468	3	rs1078803	-0.0162568	0.00201431	3.48538e-12	0.00783431
rs148358468	3	rs7599568	-0.0162441	0.0020143	3.62217e-12	0.007552
rs148358468	3	rs2042803	-0.0162297	0.00201431	3.78348e-12	0.00724162
rs148358468	3	rs3755045	-0.0162298	0.00201429	3.78105e-12	0.00724709
rs148358468	3	rs2037622	-0.016238	0.0020143	3.68934e-12	0.00741952
rs148358468	3	rs2272191	-0.0162267	0.00201432	3.8208e-12	0.00716269
rs148358468	3	rs2272190	-0.0162286	0.0020143	3.79569e-12	0.0072203
rs148358468	3	rs6729341	-0.0162311	0.00201431	3.76846e-12	0.00727101
rs148358468	3	rs2272188	-0.0162201	0.00201432	3.89771e-12	0.00704191
rs148358468	3	rs6722216	-0.016246	0.00201432	3.60205e-12	0.00741032
rs148358468	3	rs746171621	-0.0164515	0.0020205	2.24498e-12	0.0137704
rs148358468	3	rs6733892	-0.0161599	0.00201503	4.75601e-12	0.00602608
rs148358468	3	rs6708650	-0.016138	0.00201648	5.26285e-12	0.00546143
rs148358468	3	rs6757772	-0.0162461	0.00201438	3.60697e-12	0.00740208
rs148358468	3	rs3770220	-0.016238	0.00201438	3.6962e-12	0.00723051
rs148358468	3	rs3770219	-0.016238	0.00201438	3.6962e-12	0.00723051
rs148358468	3	rs3821035	-0.016238	0.00201438	3.69662e-12	0.00723051
rs148358468	3	rs13412324	-0.016238	0.00201438	3.69662e-12	0.00723051
rs148358468	3	rs7599365	-0.0162482	0.00201438	3.58435e-12	0.00744728
rs148358468	3	rs7582329	-0.016238	0.00201438	3.69662e-12	0.00723051
rs148358468	3	rs12611632	-0.0162466	0.00201446	3.6082e-12	0.00739897
rs148358468	3	rs4674335	-0.0162538	0.00201439	3.52496e-12	0.00756753
rs148358468	3	rs12613545	-0.0162372	0.00201437	3.70447e-12	0.00721549
rs148358468	3	rs7567622	-0.0162338	0.00201442	3.74838e-12	0.00713662
rs148358468	3	rs12694440	-0.0162404	0.00201442	3.67275e-12	0.0072741
rs148358468	3	rs35358516	-0.0162492	0.00201451	3.58435e-12	0.00744623
rs148358468	3	rs6752977	-0.0162452	0.00201451	3.62876e-12	0.00736041
rs148358468	3	rs1529382	-0.0162506	0.00201455	3.57242e-12	0.00746954
rs148358468	3	rs7605055	-0.0162356	0.00201458	3.74256e-12	0.00714445
rs148358468	3	rs13408305	-0.0163755	0.00201802	2.66209e-12	0.0101116
rs148358468	3	rs13382651	-0.0163833	0.00201805	2.60138e-12	0.010341
rs148358468	3	rs6723334	-0.0162417	0.00201485	3.69746e-12	0.0072295
rs148358468	3	rs6726695	-0.0163277	0.00201497	2.8549e-12	0.00918538
rs148358468	3	rs13428906	-0.0162327	0.00201494	3.80851e-12	0.0070293
rs148358468	3	rs62191658	-0.0162322	0.00201499	3.8179e-12	0.00682322
rs148358468	3	rs62191659	-0.0162296	0.00201508	3.85789e-12	0.00675833
rs148358468	3	rs62193260	-0.0162062	0.00201562	4.19551e-12	0.00616404
rs148358468	3	rs7573075	-0.0162426	0.00201503	3.70419e-12	0.00702412
rs148358468	3	rs6436074	-0.0162317	0.00201508	3.83298e-12	0.00679923
rs148358468	3	rs34677890	-0.0164634	0.00202223	2.26034e-12	0.0110945
rs148358468	3	rs11901670	-0.0162533	0.00201595	3.66746e-12	0.00764406
rs148358468	3	rs7574007	-0.0162533	0.00201595	3.66691e-12	0.00764406
rs148358468	3	rs7577018	-0.0162445	0.00201514	3.69214e-12	0.00704468
rs148358468	3	rs7603912	-0.0161934	0.00201516	4.3122e-12	0.00608295
rs148358468	3	rs34747063	-0.0162706	0.00201616	3.49808e-12	0.0079992
rs148358468	3	rs34030330	-0.016255	0.00201605	3.65733e-12	0.00766393
rs148358468	3	rs142506450	-0.016822	0.00202504	8.04836e-13	0.0308
rs148358468	3	rs78355007	-0.016822	0.00202504	8.04836e-13	0.0308
rs148358468	3	rs141941813	-0.016822	0.00202504	8.04836e-13	0.0308
rs148358468	3	rs4674336	-0.0162552	0.00201613	3.66135e-12	0.00765403
rs148358468	3	rs4672900	-0.0162685	0.00201616	3.51975e-12	0.0079501
rs148358468	3	rs7355239	-0.0162466	0.00201529	3.68334e-12	0.00699376
rs148358468	3	rs6710473	-0.0162272	0.00201636	4.00855e-12	0.00701393
rs148358468	3	rs13000149	-0.0163821	0.00201845	2.6364e-12	0.0112407
rs148358468	3	2:219636099_CT_C	-0.0162565	0.00201656	3.68543e-12	0.0076001
rs148358468	3	rs6436078	-0.0162401	0.00201555	3.77962e-12	0.00682241
rs148358468	3	rs4672901	-0.0162351	0.00201551	3.83327e-12	0.00673168
rs148358468	3	rs4674337	-0.0162353	0.00201551	3.83167e-12	0.00673554
rs148358468	3	rs56923478	-0.0162355	0.00201564	3.84126e-12	0.00671918
rs148358468	3	rs6727147	-0.0162773	0.00201719	3.51482e-12	0.00799146
rs148358468	3	rs6436082	-0.0162561	0.00201573	3.61654e-12	0.00701282
rs148358468	3	rs6436083	-0.0162575	0.00201579	3.60601e-12	0.00698454
rs148358468	3	rs6436084	-0.0162546	0.00201574	3.63413e-12	0.0069345
rs148358468	3	rs6745700	-0.0162594	0.00201585	3.59128e-12	0.00697109
rs148358468	3	rs6436085	-0.0162556	0.00201589	3.63688e-12	0.00695776
rs148358468	3	rs6436086	-0.0162431	0.00201597	3.78406e-12	0.00666963
rs148358468	3	rs36015825	-0.0161991	0.00201826	4.5703e-12	0.00577165
rs148358468	3	rs7599945	-0.0162589	0.00201676	3.67665e-12	0.00647418
rs148358468	3	rs7603709	-0.0162702	0.00201777	3.64336e-12	0.00648952
rs148358468	3	rs7580147	-0.0162851	0.00201752	3.46078e-12	0.00675333
rs148358468	3	rs36059954	-0.0162935	0.00201766	3.3853e-12	0.00683209
rs148358468	3	rs35422637	-0.016302	0.00201771	3.3027e-12	0.00699329
rs148358468	2	rs191755425	0.114039	0.0155537	2.61833e-10	0.0672929
rs148358468	3	rs933994	-0.0161352	0.00202031	5.81603e-12	0.00398218
rs148358468	3	rs2195088	-0.016104	0.00202056	6.42522e-12	0.00366924
rs148358468	3	rs4674341	-0.0161761	0.00202034	5.14862e-12	0.00233182
rs148358468	3	rs4674342	-0.0161827	0.00202029	5.04184e-12	0.00237117
rs148358468	3	rs13027908	-0.0161554	0.00202128	5.60375e-12	0.00225477
rs148358468	3	rs13002060	-0.0161832	0.00202125	5.15174e-12	0.00236033
rs148358468	3	rs12694441	-0.0160526	0.00201997	7.3868e-12	0.00178699
rs148358468	3	rs7599010	-0.016155	0.00201976	5.40967e-12	0.00233946
rs148358468	3	rs7585234	-0.0161325	0.0020196	5.76555e-12	0.00215597
rs148358468	3	rs13034391	-0.0160779	0.00201951	6.77516e-12	0.00192675
rs148358468	3	rs6740004	-0.0161211	0.00201911	5.89639e-12	0.0022043
rs148358468	3	rs12694442	-0.0165352	0.00201936	1.68848e-12	0.00464556
rs148358468	3	rs7566656	-0.0165329	0.00201852	1.66505e-12	0.00454009
rs148358468	3	rs12694443	-0.0165345	0.00201842	1.65268e-12	0.00457124
rs148358468	3	rs12623007	-0.016529	0.00201845	1.68216e-12	0.0044995
rs148358468	3	rs12623740	-0.0166512	0.0020185	1.15562e-12	0.00636316
rs148358468	3	rs7600248	-0.0165312	0.00201826	1.66297e-12	0.0045058
rs148358468	3	rs7561400	-0.0165309	0.00201823	1.6631e-12	0.00450514
rs148358468	3	rs11412507	-0.0163175	0.00202123	3.43556e-12	0.00269464
rs148358468	3	rs13032993	-0.0164536	0.00201848	2.12156e-12	0.00362972
rs148358468	3	rs13033409	-0.0165323	0.00201816	1.65337e-12	0.00452923
rs148358468	3	rs13013510	-0.016631	0.00201825	1.22236e-12	0.00610718
rs148358468	3	rs12990447	-0.0166244	0.00201815	1.24426e-12	0.00600899
rs148358468	3	rs12990478	-0.0166126	0.00201818	1.29129e-12	0.00580981
rs148358468	3	rs12990640	-0.0166113	0.00201807	1.2929e-12	0.00580152
rs148358468	3	rs13020432	-0.0166103	0.00201765	1.28354e-12	0.00579107
rs148358468	3	rs6436088	-0.0166091	0.00201705	1.26823e-12	0.00778377
rs148358468	3	2:219668794_TA_T	-0.0169389	0.00202588	5.71698e-13	0.0171209
rs148358468	3	rs6436089	-0.0166462	0.00201694	1.12745e-12	0.00865019
rs148358468	3	rs6436090	-0.0165026	0.00201653	1.73857e-12	0.00568406
rs148358468	3	rs6436091	-0.016623	0.00201875	1.26866e-12	0.00803242
rs148358468	3	rs6436092	-0.0166484	0.00201869	1.17121e-12	0.00863481
rs148358468	3	rs11892469	-0.0165665	0.00201737	1.45871e-12	0.00696327
rs148358468	3	rs4674344	-0.0165581	0.0020177	1.50928e-12	0.00671259
rs148358468	3	rs4674345	-0.0165488	0.00203984	2.69231e-12	0.00423807
rs148358468	2	rs538912581	0.153418	0.0277286	1.85042e-06	0.456889
rs148358468	2	rs576627785	0.153426	0.0277162	1.82866e-06	0.463339
rs148358468	6	rs148827519	0.211993	0.030333	1.69997e-09	0.255212
rs148358468	6	rs561002504	0.172951	0.0237183	3.27134e-10	0.745514
rs2943645	3	rs112756920	-0.023694	0.00526383	0.00010448	0.989064
rs2943645	1	rs2176040	0.0475528	0.00210424	1.64958e-84	0.0196985
rs2943645	1	rs2943641	0.0475555	0.00210428	1.62882e-84	0.0191036
rs2943645	1	rs2138161	0.0475887	0.00210471	1.34853e-84	0.0297785
rs2943645	1	rs2222018	0.047574	0.0021047	1.51302e-84	0.0235303
rs2943645	1	rs1024137	0.0476072	0.00210364	9.58717e-85	0.0522848
rs2943645	1	rs56256300	0.0476536	0.00210492	8.33741e-85	0.0674403
rs2943645	1	rs2943645	0.0477784	0.00210376	2.47851e-85	0.337665	IRS1	|GTeX_Finemapped=1
rs2943645	1	rs2943646	0.047673	0.00210327	5.27904e-85	0.109021
rs2943645	1	rs2972147	0.0476548	0.00210327	6.11346e-85	0.0858359
rs2943645	1	rs2943647	0.047642	0.00210352	7.09033e-85	0.0815208
rs2943645	1	rs2943648	0.047625	0.00210312	7.56224e-85	0.0656523
rs2943645	1	rs2972145	0.0475902	0.00210368	1.10489e-84	0.0394519
rs2943645	1	rs2972144	0.0475989	0.00210464	1.22772e-84	0.0290405
rs2943645	2	rs2396327	0.0106204	0.0020942	1.23509e-05	0.0697609
rs2943645	2	rs34751262	0.0108539	0.00209644	8.09505e-06	0.134564
rs2943645	2	rs12479355	-0.0226578	0.002497	5.22189e-15	0.0139604
rs2943645	2	rs4266005	0.00910942	0.0020469	0.000125041	0.378666
rs2943645	2	rs12467473	0.00907619	0.00204728	0.000132731	0.367403
rs13066793	1	rs13066793	-0.0272629	0.00350366	1.98444e-11	1	VGLL3	|GTeX_Finemapped=1|ABC=1
rs684773	1	rs511154	0.0311367	0.00236987	9.87236e-30	0.0931476
rs684773	1	rs1153871	0.0311115	0.00236919	1.05605e-29	0.0855277
rs684773	1	rs895893	0.0310983	0.00236926	1.11956e-29	0.0794509
rs684773	1	rs684773	0.0312366	0.00236918	6.27405e-30	0.165417	PCCB	|ABC=1
rs684773	1	rs534944	0.0309848	0.00237184	2.05936e-29	0.0371478
rs684773	1	rs1278719	0.0309357	0.00237079	2.38221e-29	0.0311191
rs684773	1	rs548288	0.0303121	0.00231859	1.86906e-29	0.0409167
rs684773	1	rs632016	0.0303378	0.00231614	1.46426e-29	0.0556387
rs684773	1	rs606725	0.0301698	0.00232009	3.69578e-29	0.0185648
rs684773	1	rs4678428	0.0302126	0.0023172	2.63561e-29	0.0283431
rs684773	1	rs576771	0.0301894	0.00231713	2.89312e-29	0.0250266
rs684773	1	rs7628146	0.0301747	0.00232208	4.03266e-29	0.0170088
rs684773	1	rs7653249	0.0305026	0.00232044	9.25328e-30	0.101056
rs684773	1	rs1279840	0.030501	0.00231999	9.0851e-30	0.103861
rs684773	1	rs1279425	0.0304089	0.00232002	1.34446e-29	0.0633624
rs684773	1	rs1711171	0.0302903	0.00231976	2.18649e-29	0.033567
rs13094241	1	rs13094241	-0.0178035	0.00225222	9.51226e-12	0.999965	RNF168	|GTeX_Finemapped=1
4:26050450_AC_A	1	rs73243877	0.0313862	0.00268099	6.05684e-24	0.0605026
4:26050450_AC_A	1	4:26050450_AC_A	0.0322654	0.00270936	1.01323e-24	0.766516	RBPJ	|GTeX_Finemapped=1|EpiMap=1
4:26050450_AC_A	1	rs10019888	0.0318895	0.00271111	3.71403e-24	0.143185
4:26050450_AC_A	3	rs77345082	0.0123498	0.0034079	0.0017863	0.984549
4:26050450_AC_A	2	rs56352330	-0.0111493	0.00201052	1.753e-06	0.0553548
4:26050450_AC_A	2	rs1877207	-0.0112626	0.00200977	1.36264e-06	0.0728035
4:26050450_AC_A	2	rs13144326	-0.0110159	0.00200933	2.29426e-06	0.0402424
4:26050450_AC_A	2	rs13128399	-0.0110448	0.00200885	2.14624e-06	0.0430482
4:26050450_AC_A	2	rs13135696	-0.0112331	0.00200864	1.43254e-06	0.0662891
4:26050450_AC_A	2	rs3762930	-0.011025	0.00200894	2.24049e-06	0.0413997
4:26050450_AC_A	2	rs2063446	-0.0110858	0.00201011	1.99688e-06	0.0480191
4:26050450_AC_A	2	rs13148482	-0.0110646	0.00200912	2.06497e-06	0.0449998
4:26050450_AC_A	2	rs34388070	-0.0110515	0.00200907	2.1214e-06	0.0436789
4:26050450_AC_A	2	rs28465688	-0.0107851	0.0020096	3.72861e-06	0.0254817
4:26050450_AC_A	2	rs2667061	-0.0110992	0.0020136	2.02159e-06	0.0493964
4:26050450_AC_A	2	rs13133397	-0.0104398	0.00202573	8.90349e-06	0.00943637
4:26050450_AC_A	2	rs56795036	-0.0105177	0.00202569	7.62514e-06	0.0108194
4:26050450_AC_A	2	rs2725303	-0.010565	0.00202595	6.95691e-06	0.012202
4:26050450_AC_A	2	4:26349564_CT_C	-0.0104194	0.0020319	9.86642e-06	0.00855964
4:26050450_AC_A	2	rs7656190	-0.0104969	0.00202576	7.95348e-06	0.0104182
4:26050450_AC_A	2	rs12643747	-0.0102879	0.00202699	1.2152e-05	0.00691956
4:26050450_AC_A	2	rs2725304	-0.0103031	0.00202688	1.17831e-05	0.00723498
4:26050450_AC_A	2	rs13139277	-0.0104493	0.00202581	8.74501e-06	0.0099564
4:26050450_AC_A	2	rs13139997	-0.0101581	0.00202726	1.56681e-05	0.00566785
4:26050450_AC_A	2	rs13108150	-0.010336	0.00202957	1.13493e-05	0.00786968
4:26050450_AC_A	2	rs11722744	-0.010464	0.00202596	8.50695e-06	0.010018
4:26050450_AC_A	2	rs13116873	-0.0104862	0.00202591	8.13731e-06	0.0109704
4:26050450_AC_A	2	rs2725309	-0.0102133	0.00202713	1.40664e-05	0.0063495
4:26050450_AC_A	2	rs11722108	-0.010472	0.0020259	8.36888e-06	0.0102586
4:26050450_AC_A	2	rs13128014	-0.0104166	0.00202604	9.35053e-06	0.00992625
4:26050450_AC_A	2	rs13129276	-0.0104928	0.00202585	8.02582e-06	0.0104771
4:26050450_AC_A	2	rs2725305	-0.0102112	0.00202694	1.40977e-05	0.00611275
4:26050450_AC_A	2	rs13119840	-0.0105238	0.00202561	7.52654e-06	0.011859
4:26050450_AC_A	2	rs767999971	-0.0100663	0.00202875	1.89514e-05	0.00467672
4:26050450_AC_A	2	rs4692532	-0.0104209	0.00202541	9.21267e-06	0.00948348
4:26050450_AC_A	2	rs11727747	-0.0104032	0.00202536	9.53559e-06	0.00905585
4:26050450_AC_A	2	rs16867798	-0.0104119	0.00202586	9.41986e-06	0.00933959
4:26050450_AC_A	2	rs4536914	-0.0103935	0.00202542	9.72546e-06	0.00898659
4:26050450_AC_A	2	rs7655165	-0.0102727	0.00202614	1.24116e-05	0.0071877
4:26050450_AC_A	2	rs13108863	-0.0105057	0.00202499	7.75361e-06	0.011212
4:26050450_AC_A	2	rs13116044	-0.0103891	0.00202649	9.91644e-06	0.00854961
4:26050450_AC_A	2	rs779711525	-0.0101363	0.0020285	1.65358e-05	0.00535367
4:26050450_AC_A	2	rs2725325	-0.0102856	0.00202608	1.20973e-05	0.00743201
4:26050450_AC_A	2	rs13152066	-0.0105265	0.00202491	7.43268e-06	0.0117649
4:26050450_AC_A	2	rs13115260	-0.0105282	0.00202488	7.40444e-06	0.0118119
4:26050450_AC_A	2	rs3113019	-0.0102962	0.00202672	1.19252e-05	0.00744273
4:26050450_AC_A	2	rs3109843	-0.0102678	0.00202625	1.25433e-05	0.0071445
4:26050450_AC_A	2	rs12648802	-0.0104768	0.00202509	8.21995e-06	0.0106493
4:26050450_AC_A	2	rs3109842	-0.0102177	0.00202603	1.37978e-05	0.0063934
4:26050450_AC_A	2	rs11726853	-0.0103653	0.00202504	1.02406e-05	0.00830193
4:26050450_AC_A	2	rs28368332	-0.0103149	0.00202902	1.1763e-05	0.00719017
4:26050450_AC_A	2	rs11737637	-0.0106117	0.00202403	6.209e-06	0.0147369
4:26050450_AC_A	2	rs34480887	-0.0104677	0.00202481	8.34582e-06	0.0107486
4:26050450_AC_A	2	rs13135156	-0.0106373	0.00202444	5.92295e-06	0.0165413
4:26050450_AC_A	2	rs3109839	-0.0102438	0.00202476	1.29532e-05	0.00746363
4:26050450_AC_A	2	rs7349722	-0.0106111	0.00202387	6.20635e-06	0.0151778
4:26050450_AC_A	2	rs13147671	-0.0105788	0.00202353	6.59875e-06	0.0146635
4:26050450_AC_A	2	rs3113016	-0.0102861	0.00202493	1.19489e-05	0.00775597
4:26050450_AC_A	2	rs3109849	-0.0102695	0.00202495	1.23451e-05	0.00749537
4:26050450_AC_A	2	rs13111856	-0.0105114	0.00202376	7.56818e-06	0.0119247
4:26050450_AC_A	2	rs13118463	-0.0104962	0.00202401	7.82199e-06	0.0118465
4:26050450_AC_A	2	rs12639629	-0.0105899	0.00202459	6.52511e-06	0.014475
4:26050450_AC_A	2	rs2270226	-0.0102926	0.0020253	1.18397e-05	0.0079349
4:26050450_AC_A	2	rs560722184	-0.0105443	0.00203217	7.73285e-06	0.011114
4:26050450_AC_A	2	rs13109703	-0.0102862	0.00203198	1.28068e-05	0.00540307
4:26050450_AC_A	2	rs13114911	-0.0102099	0.00203298	1.4985e-05	0.00475004
4:26050450_AC_A	2	rs10939111	-0.0102445	0.00203204	1.38932e-05	0.00504599
4:26050450_AC_A	2	rs13125386	-0.0102138	0.00203245	1.47976e-05	0.00470022
4:26050450_AC_A	2	rs13104136	-0.0102515	0.00203285	1.38118e-05	0.00493268
4:26050450_AC_A	2	rs13104403	-0.0102459	0.00203294	1.39757e-05	0.00493026
rs114816312	1	rs547113723	0.137356	0.0116344	2.52874e-24	0.12111
rs114816312	3	rs13353725	0.0157682	0.00359474	0.000156217	0.0135414
rs114816312	3	rs11732539	0.0107748	0.00232686	6.56817e-05	0.00711129
rs114816312	3	rs6825743	0.0116688	0.00233394	1.63627e-05	0.0276594
rs114816312	3	rs756674620	0.0117169	0.00233547	1.52935e-05	0.0293984
rs114816312	3	rs7687878	0.0116869	0.0023323	1.56596e-05	0.0288696
rs114816312	3	rs6858600	0.0172449	0.00361494	3.92313e-05	0.0673622
rs114816312	3	rs112089516	0.0116626	0.00233043	1.60576e-05	0.0291686
rs114816312	3	rs71595503	0.0171937	0.00363007	4.45236e-05	0.0568853
rs114816312	3	rs10017480	0.0173346	0.00360549	3.41022e-05	0.0829365
rs114816312	3	rs6830801	0.016981	0.00360267	4.84856e-05	0.0545593
rs114816312	3	rs60422601	0.016825	0.00360477	5.74245e-05	0.0445351
rs114816312	3	rs13133957	0.0169134	0.00360467	5.24578e-05	0.0495727
rs114816312	3	rs10488884	0.0168236	0.00360406	5.7312e-05	0.0445625
rs114816312	3	rs13145412	0.0167826	0.00363571	6.92485e-05	0.0329859
rs114816312	3	rs10032195	0.0168739	0.00362865	6.11612e-05	0.038474
rs114816312	3	rs28462209	0.0168604	0.00362865	6.19947e-05	0.0377187
rs114816312	1	rs189866430	0.153755	0.0128817	7.95568e-25	0.156953
rs114816312	3	rs34682042	0.0167844	0.00362867	6.691e-05	0.0343964
rs114816312	3	rs28369312	0.0166608	0.00362631	7.48836e-05	0.0320458
rs114816312	3	rs3181345	0.0173037	0.00362466	3.87339e-05	0.0926667
rs114816312	3	rs1800613	0.0172067	0.00361888	4.16056e-05	0.0876823
rs114816312	3	rs3181344	0.0171774	0.0036209	4.33026e-05	0.0835506
rs114816312	2	rs41278045	0.175711	0.0255204	2.9437e-09	0.999943	PLA2G12A	|Exon=1
rs114816312	1	rs114816312	0.13901	0.0116233	6.43451e-25	0.723236	PLA2G12A	|Exon=1
rs35742417	1	rs35742417	-0.017871	0.0025948	2.91109e-09	0.832456	RREB1	|Exon=1|EpiMap=1
rs35742417	1	rs9505097	-0.0167169	0.00253115	1.24953e-08	0.142703
rs6905288	1	rs6905288	0.0393213	0.00202645	8.54203e-63	1	VEGFA	|EpiMap=1
rs6905288	3	rs36184164	0.0152634	0.00313412	2.69484e-05	0.999992	VEGFA	|EpiMap=1|ABC=1
rs6905288	6	rs9349263	-0.0129119	0.00218936	3.70558e-07	0.0302971
rs6905288	6	rs9381252	-0.0129129	0.0021886	3.66388e-07	0.0289805
rs6905288	6	rs9367175	-0.0129259	0.00218947	3.60471e-07	0.0314531
rs6905288	6	rs10046267	-0.0128772	0.00218554	3.80035e-07	0.0356804
rs6905288	6	rs10046366	-0.0128841	0.00218423	3.68652e-07	0.0321228
rs6905288	6	rs12662985	-0.0127928	0.00218583	4.54197e-07	0.0297606
rs6905288	6	rs10046368	-0.0129027	0.00218431	3.55019e-07	0.0378668
rs6905288	6	rs57690032	-0.0128343	0.00218657	4.20627e-07	0.0326993
rs6905288	6	6:43788702_AG_A	-0.0130758	0.00218999	2.65345e-07	0.059761
rs6905288	6	rs9381253	-0.0136296	0.00218795	7.89506e-08	0.137339
rs6905288	6	rs9381254	-0.0133834	0.00218166	1.23841e-07	0.112979
rs6905288	6	rs6458350	-0.013767	0.00217817	5.09467e-08	0.161915
rs6905288	6	rs10948098	-0.0136157	0.00217975	7.27735e-08	0.112382
rs6905288	6	rs6910726	-0.0136831	0.00217813	6.13284e-08	0.132341
rs6905288	2	rs10223666	0.015487	0.00218525	1.00394e-09	0.489328
rs6905288	2	rs9472135	-0.0152098	0.00218447	1.95372e-09	0.147803
rs6905288	2	rs9472137	0.0141212	0.00221009	3.64053e-08	0.0292298
rs6905288	2	rs9472138	-0.013919	0.00220666	5.41794e-08	0.0157091
rs6905288	2	rs6931147	-0.0139838	0.00220615	4.66553e-08	0.018595
rs6905288	2	rs9472139	-0.0140856	0.00220815	3.83271e-08	0.0272565
rs6905288	2	rs10456526	-0.0140826	0.00220897	3.90294e-08	0.0248113
rs6905288	2	rs6937438	0.0141128	0.0022081	3.60583e-08	0.0233033
rs6905288	2	rs12189774	-0.0141707	0.00221274	3.38708e-08	0.02915
rs6905288	2	rs9472142	-0.0147762	0.00220042	7.11276e-09	0.133342
rs6905288	2	rs68137036	-0.0147685	0.00222479	1.05374e-08	0.0248014
rs4709746	2	rs4555894	0.0123539	0.00202353	1.42207e-07	0.199423
rs4709746	2	6:163744711_AC_A	0.0123649	0.0020239	1.39331e-07	0.207767
rs4709746	2	rs4277989	0.0124102	0.00202377	1.25185e-07	0.232231
rs4709746	2	rs7761309	0.012285	0.0020231	1.65743e-07	0.163974	QKI	|EpiMap=1
rs4709746	2	rs723985	0.0123544	0.00202539	1.45813e-07	0.199293
rs4709746	1	rs73029259	-0.0178067	0.00298501	2.71927e-07	0.0340978
rs4709746	1	rs73029263	-0.0182385	0.00297139	1.21818e-07	0.087654
rs4709746	1	6:164120003_TA_T	-0.0177368	0.00299519	3.31947e-07	0.0276203
rs4709746	1	rs10622588	-0.0180433	0.00297444	1.70648e-07	0.057518
rs4709746	1	rs73029270	-0.0184286	0.00296732	8.63959e-08	0.138231
rs4709746	1	rs73013411	-0.0180198	0.0029837	1.93207e-07	0.0533718
rs4709746	1	rs4709746	-0.0191247	0.00296748	2.77385e-08	0.563132
rs1534696	3	rs7786102	-0.0232503	0.00223295	2.83094e-19	0.985063
rs1534696	1	rs4722551	-0.0307936	0.0027457	4.16006e-22	0.205161	SNX10	|ABC=1
rs1534696	1	rs10642257	-0.030988	0.00274205	2.01444e-22	0.795491
rs1534696	4	rs73089429	0.0267212	0.00507469	5.65912e-06	0.238985
rs1534696	4	rs146142657	0.0274332	0.00511369	3.76185e-06	0.744575
rs1534696	2	rs1534696	-0.022605	0.00201436	3.93229e-22	1	SNX10	|GTeX_Finemapped=1|EpiMap=1
7:150288766_GA_G	1	rs11766379	0.0218402	0.00239063	3.4156e-15	0.00853304
7:150288766_GA_G	1	rs11770334	0.021846	0.00239024	3.32519e-15	0.0087229
7:150288766_GA_G	1	rs7784108	-0.0217792	0.00238092	3.15197e-15	0.00884715
7:150288766_GA_G	1	rs10254829	-0.021615	0.00237948	4.8786e-15	0.00530913
7:150288766_GA_G	1	rs7784050	-0.021615	0.00237945	4.87547e-15	0.00531367
7:150288766_GA_G	1	rs7808446	-0.0216328	0.00237919	4.60004e-15	0.00576699
7:150288766_GA_G	1	rs35241484	0.0215367	0.00237524	5.47289e-15	0.00468829
7:150288766_GA_G	1	rs7783326	0.02149	0.00237299	5.90219e-15	0.00413021
7:150288766_GA_G	1	rs58391005	0.0213568	0.00237347	8.76003e-15	0.00283104
7:150288766_GA_G	1	rs12530578	0.0213409	0.00237365	9.2107e-15	0.00270423
7:150288766_GA_G	1	rs192550886	0.0215907	0.00238759	6.46054e-15	0.00365646
7:150288766_GA_G	1	rs149225001	0.0214568	0.00238663	9.23194e-15	0.00265918
7:150288766_GA_G	1	rs9692447	0.0217456	0.00238693	4.07081e-15	0.00622123
7:150288766_GA_G	1	rs36200127	0.0215917	0.0023876	6.44301e-15	0.00385602
7:150288766_GA_G	1	rs142871977	0.0215113	0.00238657	7.89184e-15	0.00309192
7:150288766_GA_G	1	rs10952275	0.0216855	0.0023861	4.73584e-15	0.0052619
7:150288766_GA_G	1	rs6978270	0.0216793	0.00238619	4.83242e-15	0.00511189
7:150288766_GA_G	1	rs6978778	0.0215677	0.00238645	6.69841e-15	0.00364528
7:150288766_GA_G	1	rs2204131	0.0214294	0.00238741	1.01802e-14	0.0024253
7:150288766_GA_G	1	rs34534990	0.0214957	0.00239042	9.10767e-15	0.00339853
7:150288766_GA_G	1	rs34176120	0.0214236	0.00239284	1.18776e-14	0.00259635
7:150288766_GA_G	1	rs6950079	0.0215896	0.00239106	7.08724e-15	0.0043942
7:150288766_GA_G	1	rs6950421	0.0215921	0.00239129	7.07815e-15	0.00457919
7:150288766_GA_G	1	rs6954709	0.0216105	0.00239109	6.68174e-15	0.00471098
7:150288766_GA_G	1	rs6954884	0.0215993	0.00239111	6.90244e-15	0.00470475
7:150288766_GA_G	1	rs6954937	0.0216158	0.00239089	6.54719e-15	0.00481523
7:150288766_GA_G	1	rs13232989	0.0216277	0.00239085	6.32185e-15	0.00500149
7:150288766_GA_G	1	rs13232683	0.0216276	0.00239085	6.32471e-15	0.00499994
7:150288766_GA_G	1	rs13232785	0.0216212	0.00239087	6.44301e-15	0.00489898
7:150288766_GA_G	1	rs13235529	0.021721	0.00239129	4.89612e-15	0.00660623
7:150288766_GA_G	1	rs13222892	0.021616	0.00239078	6.52425e-15	0.00483302
7:150288766_GA_G	1	rs13235632	0.0216162	0.00239078	6.52105e-15	0.004836
7:150288766_GA_G	1	rs11764049	0.0216164	0.00239079	6.51933e-15	0.00480991
7:150288766_GA_G	1	rs11767574	0.0216222	0.00239076	6.40857e-15	0.00490099
7:150288766_GA_G	1	rs11767598	0.0215033	0.00239309	9.53836e-15	0.00317081
7:150288766_GA_G	1	rs11764032	0.0214825	0.0023932	1.01479e-14	0.00303129
7:150288766_GA_G	1	rs11764138	0.0216893	0.00238988	5.16993e-15	0.00624267
7:150288766_GA_G	1	rs11764186	0.0216898	0.00238988	5.16155e-15	0.0062527
7:150288766_GA_G	1	rs13236567	0.0216527	0.00238976	5.72363e-15	0.00557225
7:150288766_GA_G	1	7:150285921_GTA_G	0.0217624	0.00239091	4.30543e-15	0.00773581
7:150288766_GA_G	1	rs62502293	0.021489	0.00239282	9.86724e-15	0.00311627
7:150288766_GA_G	1	rs62502294	0.0214847	0.00239284	9.99546e-15	0.00307749
7:150288766_GA_G	1	rs143262353	0.0217148	0.00239043	4.87436e-15	0.00668067
7:150288766_GA_G	1	rs62502295	0.0217293	0.00239069	4.70751e-15	0.00693663
7:150288766_GA_G	1	rs62502296	0.0217496	0.00239098	4.47472e-15	0.00737825
7:150288766_GA_G	1	rs62502297	0.0217833	0.00239079	4.04067e-15	0.00830074
7:150288766_GA_G	1	rs62502298	0.0216766	0.00238984	5.35521e-15	0.00603675
7:150288766_GA_G	1	rs12671272	0.0216757	0.00238984	5.36836e-15	0.00601942
7:150288766_GA_G	1	rs12671275	0.0216766	0.00238984	5.35521e-15	0.00603675
7:150288766_GA_G	1	rs142024070	0.021661	0.00239802	6.91809e-15	0.00388353
7:150288766_GA_G	1	rs7781524	0.0216908	0.00238985	5.14347e-15	0.00640693
7:150288766_GA_G	1	rs7798629	0.0216421	0.00239139	6.15284e-15	0.00518325
7:150288766_GA_G	1	rs7781834	0.0216421	0.00239139	6.15284e-15	0.00518325
7:150288766_GA_G	1	rs34097488	0.021485	0.00239278	9.96984e-15	0.00310084
7:150288766_GA_G	1	rs7781992	0.0216778	0.00238983	5.33524e-15	0.0060617
7:150288766_GA_G	1	rs4573169	0.0214786	0.00239293	1.01901e-14	0.00303459
7:150288766_GA_G	1	rs4339549	0.0218127	0.00243037	1.02445e-14	0.00355854
7:150288766_GA_G	1	rs4543461	0.021485	0.00239278	9.96946e-15	0.00310084
7:150288766_GA_G	1	rs6942848	0.0216785	0.00238983	5.32357e-15	0.00607528
7:150288766_GA_G	1	7:150288141_AC_A	0.0217566	0.00239399	4.74389e-15	0.00683378
7:150288766_GA_G	1	rs78148705	0.0214873	0.00239278	9.90494e-15	0.00312087
7:150288766_GA_G	1	rs139560032	0.0216789	0.00238982	5.31775e-15	0.00608482
7:150288766_GA_G	1	rs34476103	0.021675	0.00238996	5.39619e-15	0.00598516
7:150288766_GA_G	1	7:150288766_GA_G	0.0223145	0.00242886	2.39346e-15	0.0113175
7:150288766_GA_G	1	rs34118164	0.0216816	0.00238982	5.27617e-15	0.00613762
7:150288766_GA_G	1	rs62502300	0.0216805	0.00238982	5.29252e-15	0.00611605
7:150288766_GA_G	1	rs35346811	0.0216805	0.00238982	5.29252e-15	0.00611605
7:150288766_GA_G	1	rs34803745	0.0216809	0.00238983	5.28813e-15	0.00610735
7:150288766_GA_G	1	rs35276692	0.0214812	0.00239279	1.00803e-14	0.00306734
7:150288766_GA_G	1	rs59119418	0.0216497	0.00239814	7.16605e-15	0.00438617
7:150288766_GA_G	1	rs60213500	0.02168	0.00238981	5.29912e-15	0.00610804
7:150288766_GA_G	1	rs11761189	0.0216545	0.00239061	5.82013e-15	0.00547587
7:150288766_GA_G	1	rs2888662	0.0216981	0.00238982	5.03306e-15	0.00651901
7:150288766_GA_G	1	rs4584065	0.0216785	0.00238982	5.32337e-15	0.00606477
7:150288766_GA_G	1	rs2888664	0.0216894	0.00238984	5.16233e-15	0.00630879
7:150288766_GA_G	1	rs2373805	0.0216875	0.00238984	5.19026e-15	0.00627041
7:150288766_GA_G	1	rs2373806	0.0216872	0.00238984	5.19516e-15	0.00626437
7:150288766_GA_G	1	rs7796338	0.0216889	0.00238984	5.17071e-15	0.00629867
7:150288766_GA_G	1	rs35428045	0.0216882	0.00238983	5.1797e-15	0.00628635
7:150288766_GA_G	1	rs34990905	0.0216894	0.00238984	5.16233e-15	0.00630879
7:150288766_GA_G	1	rs34079857	0.0214921	0.00239281	9.77825e-15	0.00316935
7:150288766_GA_G	1	rs35659213	0.0214795	0.00239297	1.01752e-14	0.00304727
7:150288766_GA_G	1	rs755250757	0.0215904	0.00239614	8.05557e-15	0.00399111
7:150288766_GA_G	1	rs62502326	0.0216875	0.00238981	5.18693e-15	0.00627589
7:150288766_GA_G	1	rs6951360	0.0214926	0.00239281	9.76424e-15	0.00317381
7:150288766_GA_G	1	rs6969250	0.021694	0.00238983	5.09248e-15	0.0064047
7:150288766_GA_G	1	rs11981436	0.021634	0.00238976	6.03736e-15	0.00540602
7:150288766_GA_G	1	rs11981515	0.021694	0.00238983	5.09325e-15	0.0064047
7:150288766_GA_G	1	rs12673131	0.0216906	0.00238982	5.14211e-15	0.00633687
7:150288766_GA_G	1	rs57899656	0.0214943	0.00239282	9.71937e-15	0.00318824
7:150288766_GA_G	1	rs12673133	0.0215152	0.00239498	9.67873e-15	0.00357514
7:150288766_GA_G	1	rs12673168	0.021493	0.00239487	1.02771e-14	0.00332509
7:150288766_GA_G	1	rs12673197	0.0216468	0.00239038	5.91378e-15	0.0054034
7:150288766_GA_G	1	rs59824846	0.0217886	0.0023935	4.27355e-15	0.00790929
7:150288766_GA_G	1	rs56363175	0.0217886	0.0023935	4.27355e-15	0.00790929
7:150288766_GA_G	1	rs61190867	0.0216429	0.00239179	6.20203e-15	0.00506304
7:150288766_GA_G	1	rs79988845	0.0217926	0.00240065	5.08787e-15	0.00681364
7:150288766_GA_G	1	rs75027007	0.0217926	0.00240065	5.08787e-15	0.00681364
7:150288766_GA_G	1	rs35188092	0.0216893	0.00238981	5.15882e-15	0.00631229
7:150288766_GA_G	1	rs34035483	0.0216892	0.00238981	5.16136e-15	0.00631026
7:150288766_GA_G	1	rs35512856	0.0216932	0.0023899	5.11405e-15	0.00637518
7:150288766_GA_G	1	rs35821632	0.0216929	0.00238989	5.11772e-15	0.00637089
7:150288766_GA_G	1	rs35737876	0.0216576	0.00240161	7.65624e-15	0.00445946
7:150288766_GA_G	1	rs35873531	0.0214631	0.00240473	1.43341e-14	0.00236478
7:150288766_GA_G	1	rs115170165	0.0215857	0.00240578	1.04299e-14	0.00241859
7:150288766_GA_G	1	rs13223299	0.0217274	0.00239653	5.50728e-15	0.00574266
7:150288766_GA_G	1	rs13223512	0.0216871	0.00238983	5.19457e-15	0.00622582
7:150288766_GA_G	1	rs13223607	0.0215005	0.00239281	9.54701e-15	0.00323081
7:150288766_GA_G	1	rs13223343	0.0218426	0.00239002	3.33852e-15	0.0107214
7:150288766_GA_G	1	rs13223653	0.0214687	0.00239281	1.04464e-14	0.00295616
7:150288766_GA_G	1	rs13226396	0.021654	0.00238997	5.73292e-15	0.00558049
7:150288766_GA_G	1	rs756275031	0.0214791	0.00239309	1.02183e-14	0.00301846
7:150288766_GA_G	1	rs36114314	0.0217255	0.00238978	4.6461e-15	0.00706663
7:150288766_GA_G	1	rs35408569	0.0217404	0.00238993	4.47066e-15	0.00730624
7:150288766_GA_G	1	rs111364874	0.0215033	0.00239274	9.45626e-15	0.00326129
7:150288766_GA_G	1	rs2093497	0.0217914	0.0023903	3.89692e-15	0.00858763
7:150288766_GA_G	1	rs35805448	0.0217914	0.0023903	3.89692e-15	0.00858763
7:150288766_GA_G	1	rs35113886	0.0217914	0.00239032	3.90045e-15	0.00858243
7:150288766_GA_G	1	rs35822540	0.0217899	0.00239035	3.92022e-15	0.00854122
7:150288766_GA_G	1	rs34850058	0.0218334	0.00239029	3.45357e-15	0.00995184
7:150288766_GA_G	1	rs11979292	0.0217899	0.00239035	3.92022e-15	0.00854122
7:150288766_GA_G	1	rs11979325	0.0218382	0.00239048	3.42295e-15	0.0100551
7:150288766_GA_G	1	rs4510756	0.0217524	0.0023901	4.33821e-15	0.00770577
7:150288766_GA_G	1	rs4510757	0.0217664	0.00238994	4.14866e-15	0.0080431
7:150288766_GA_G	1	rs4342502	0.0217664	0.00238994	4.14866e-15	0.0080431
7:150288766_GA_G	1	rs4406322	0.0215692	0.00239218	7.72999e-15	0.00402364
7:150288766_GA_G	1	rs4406323	0.0216904	0.00238987	5.15104e-15	0.00628907
7:150288766_GA_G	1	rs79388948	0.0219178	0.00241443	5.08633e-15	0.00521868
7:150288766_GA_G	1	rs140360232	0.0221203	0.00241124	2.62601e-15	0.0112429
7:150288766_GA_G	1	rs150380469	0.0217154	0.00238982	4.78922e-15	0.00683024
7:150288766_GA_G	1	rs138245183	0.0215947	0.00240398	9.7168e-15	0.00274715
7:150288766_GA_G	1	rs35882002	0.0216064	0.00240407	9.42063e-15	0.00282902
7:150288766_GA_G	1	rs144954204	0.0216102	0.00240406	9.31912e-15	0.00285904
7:150288766_GA_G	1	rs138907696	0.0217152	0.00239028	4.84978e-15	0.00653127
7:150288766_GA_G	1	rs13234758	0.0217268	0.00238982	4.63471e-15	0.00729458
7:150288766_GA_G	1	rs6968256	0.0217071	0.00238999	4.9267e-15	0.00661591
7:150288766_GA_G	1	rs6968278	0.0217561	0.00239178	4.4852e-15	0.0070785
7:150288766_GA_G	1	rs6950529	0.0218204	0.00239969	4.58306e-15	0.00619558
7:150288766_GA_G	1	rs6968208	0.0218963	0.0023977	3.50027e-15	0.00837605
7:150288766_GA_G	1	rs6968599	0.0218963	0.0023977	3.50027e-15	0.00837605
7:150288766_GA_G	1	rs201455839	0.0217017	0.00238997	5.00069e-15	0.00650536
7:150288766_GA_G	1	rs62502346	0.0218963	0.0023977	3.50027e-15	0.00837605
7:150288766_GA_G	1	rs11981976	0.0216891	0.0023899	5.17462e-15	0.00613858
7:150288766_GA_G	1	rs11982037	0.021725	0.00239026	4.71231e-15	0.00681232
7:150288766_GA_G	1	rs139101470	0.0215147	0.00239312	9.2431e-15	0.00332313
7:150288766_GA_G	1	rs10952276	0.0216764	0.00238995	5.37343e-15	0.00588613
7:150288766_GA_G	1	rs10952277	0.021708	0.00239016	4.9347e-15	0.00650288
7:150288766_GA_G	1	7:150298630_GAAC_G	0.0216333	0.00239862	7.59866e-15	0.00359585
7:150288766_GA_G	1	rs145526069	0.0215077	0.00239313	9.43273e-15	0.00325684
7:150288766_GA_G	1	rs11975366	0.0217042	0.00238993	4.95934e-15	0.00656576
7:150288766_GA_G	1	rs56272736	0.0217042	0.00238993	4.95934e-15	0.00656576
7:150288766_GA_G	1	rs12667211	0.0216884	0.00239031	5.24085e-15	0.00617156
7:150288766_GA_G	1	rs57619342	0.0215525	0.00243252	2.22137e-14	0.0043221
7:150288766_GA_G	1	rs62502349	0.0214878	0.00239348	1.00697e-14	0.00305269
7:150288766_GA_G	1	rs147297382	0.0215361	0.00239552	9.24728e-15	0.00310678
7:150288766_GA_G	1	rs113866618	0.0215384	0.00239741	9.63971e-15	0.00310836
7:150288766_GA_G	1	rs146816454	0.0215593	0.00239544	8.64277e-15	0.00333134
7:150288766_GA_G	1	rs77685937	0.0217666	0.0023922	4.39921e-15	0.00698193
7:150288766_GA_G	1	rs4367453	0.0216814	0.00238992	5.29192e-15	0.00598587
7:150288766_GA_G	1	rs62504164	0.0216803	0.00238989	5.30552e-15	0.00597009
7:150288766_GA_G	1	rs62504165	0.0215426	0.00238856	7.5978e-15	0.00403079
7:150288766_GA_G	1	rs12666582	0.0216862	0.00239013	5.24896e-15	0.00604145
7:150288766_GA_G	1	rs13225097	0.0216871	0.00239011	5.23373e-15	0.00606237
7:150288766_GA_G	1	rs570759412	0.0217965	0.0023933	4.15508e-15	0.00726929
7:150288766_GA_G	1	rs13225393	0.0216843	0.00239046	5.32458e-15	0.00594784
7:150288766_GA_G	1	rs13225610	0.0216866	0.00239015	5.24619e-15	0.00604567
7:150288766_GA_G	1	rs7788112	0.0216844	0.00239009	5.271e-15	0.00601379
7:150288766_GA_G	1	rs7788300	0.0217798	0.0024083	6.42649e-15	0.00486904
7:150288766_GA_G	1	rs13240106	0.0216317	0.00241273	1.09194e-14	0.00282839
7:150288766_GA_G	1	rs7788683	0.0216792	0.00239018	5.36249e-15	0.00589953
7:150288766_GA_G	1	rs7788885	0.0216691	0.00239039	5.55026e-15	0.00568752
7:150288766_GA_G	1	rs35464700	0.0214788	0.00239344	1.03171e-14	0.00294655
7:150288766_GA_G	1	rs9770112	0.0216643	0.00239042	5.6315e-15	0.00559698
7:150288766_GA_G	1	rs9768400	0.0216693	0.00239042	5.55089e-15	0.00568623
7:150288766_GA_G	1	rs13229473	0.021697	0.00239069	5.16447e-15	0.00627436
7:150288766_GA_G	1	rs9768447	0.0217008	0.00239073	5.11289e-15	0.00634401
7:150288766_GA_G	1	rs55681398	0.0214714	0.00239348	1.05471e-14	0.00288445
7:150288766_GA_G	1	rs35432864	0.0216718	0.00239052	5.52644e-15	0.00571501
7:150288766_GA_G	1	rs35182796	0.0216717	0.00239052	5.5279e-15	0.0057132
7:150288766_GA_G	1	rs35016364	0.0216925	0.0023909	5.26026e-15	0.00614685
7:150288766_GA_G	1	rs13220967	0.0214995	0.00239351	9.74803e-15	0.00311127
7:150288766_GA_G	1	rs13221085	0.0216906	0.00239051	5.2361e-15	0.00605986
7:150288766_GA_G	1	rs13236678	0.0216914	0.00239054	5.22643e-15	0.00607009
7:150288766_GA_G	1	rs6970561	0.0216899	0.00239098	5.31053e-15	0.00581711
7:150288766_GA_G	1	rs6970850	0.0219471	0.00240687	3.84695e-15	0.00731574
7:150288766_GA_G	1	rs6971133	0.0219475	0.00240689	3.8442e-15	0.00732091
7:150288766_GA_G	1	rs6970741	0.0219573	0.00240662	3.71136e-15	0.00751389
7:150288766_GA_G	1	rs6971221	0.0217582	0.00239223	4.51049e-15	0.00740886
7:150288766_GA_G	1	rs6954076	0.021723	0.00239259	5.03553e-15	0.00654351
7:150288766_GA_G	1	rs6971529	0.0217801	0.00239309	4.33151e-15	0.00781459
7:150288766_GA_G	1	rs12154687	0.0215531	0.00239537	8.78055e-15	0.00357246
7:150288766_GA_G	1	rs34208822	0.0217959	0.00242318	8.96543e-15	0.00257327
7:150288766_GA_G	1	rs35731211	0.0217511	0.00242242	9.97059e-15	0.0023715
7:150288766_GA_G	1	rs34912132	0.0217502	0.00242221	9.94278e-15	0.00237741
7:150288766_GA_G	1	rs12540251	0.0217485	0.00242219	9.98528e-15	0.00236505
7:150288766_GA_G	1	rs12537789	0.0217471	0.00242217	1.00212e-14	0.00235337
7:150288766_GA_G	2	rs73165503	0.0240537	0.00362071	1.02624e-08	0.0353003
7:150288766_GA_G	2	rs73165507	0.0240547	0.00361953	1.01361e-08	0.0357844
7:150288766_GA_G	2	rs7787577	0.0240376	0.00361811	1.02455e-08	0.0356034
7:150288766_GA_G	2	rs73165513	0.0236721	0.00359771	1.41536e-08	0.0253776
7:150288766_GA_G	2	rs73165514	0.0236761	0.00359702	1.39857e-08	0.0256529
7:150288766_GA_G	2	rs73165515	0.0236534	0.00359767	1.45243e-08	0.0246757
7:150288766_GA_G	2	7:150527845_CAT_C	0.0239184	0.00358187	8.62048e-09	0.0464274
7:150288766_GA_G	2	rs17173637	0.0243969	0.00361054	5.73241e-09	0.0676042
7:150288766_GA_G	2	rs73165523	0.0245808	0.00361475	4.58791e-09	0.0866107
7:150288766_GA_G	2	rs73165526	0.0245815	0.00361488	4.58931e-09	0.0865852
7:150288766_GA_G	2	rs73165531	0.024573	0.00361522	4.66082e-09	0.0850994
7:150288766_GA_G	2	rs73165540	0.0246739	0.00362373	4.38215e-09	0.0837479
7:150288766_GA_G	2	rs56321085	0.0251171	0.00362903	2.43468e-09	0.141581
7:150288766_GA_G	2	rs28657958	0.0249229	0.00363146	3.30509e-09	0.0926902
7:150288766_GA_G	2	rs73165545	0.0246712	0.00363429	4.87465e-09	0.0610634
7:150288766_GA_G	2	rs147299749	0.0243966	0.00365245	8.53689e-09	0.0309296
7:150288766_GA_G	3	rs2968856	-0.0160782	0.00232711	2.59471e-09	0.147746
7:150288766_GA_G	3	rs113843864	-0.0160172	0.00232695	2.971e-09	0.115016
7:150288766_GA_G	3	rs2968864	-0.0160927	0.0023254	2.44445e-09	0.139461	KCNH2	|GTeX_Finemapped=1
7:150288766_GA_G	3	rs2968863	-0.0160482	0.00232566	2.71531e-09	0.124139	KCNH2	|GTeX_Finemapped=1
7:150288766_GA_G	3	rs2968854	-0.0159747	0.00232805	3.32597e-09	0.109606
7:150288766_GA_G	3	rs2907948	-0.0158837	0.00232776	4.06115e-09	0.0886916
7:150288766_GA_G	3	rs1547958	-0.0159093	0.00232837	3.87121e-09	0.0919954
7:150288766_GA_G	3	rs1805123	-0.0159926	0.00233437	3.52149e-09	0.129974	KCNH2	|Exon=1
7:150288766_GA_G	3	rs56282717	-0.015434	0.00235051	1.51524e-08	0.0258888
rs271	10	rs116135967	0.19526	0.00775614	2.05806e-104	0.0624528
rs271	10	rs75591007	0.192467	0.00769624	4.65944e-103	0.236038
rs271	10	rs114855192	0.195883	0.00775569	4.43309e-105	0.171671
rs271	10	rs1801177	0.19824	0.00778708	1.00017e-106	0.522794	LPL	|Exon=1
rs271	6	rs536076610	0.461521	0.0368772	3.94252e-27	1
rs271	2	rs268	0.276926	0.00756819	2.46239e-218	0.999999	LPL	|Exon=1
rs271	1	rs328	-0.210245	0.00336442	0	0.878964	LPL	|Exon=1
rs271	1	rs145391587	-0.210197	0.00336534	0	0.0841101
rs271	4	rs3289	0.179695	0.00622809	1.58212e-136	0.172123
rs271	4	rs78080440	0.179138	0.00623742	2.70839e-135	0.0217694
rs271	4	rs114965955	0.179543	0.00622565	2.10075e-136	0.1386
rs271	4	rs74779858	0.178439	0.00619525	4.61136e-136	0.0203205
rs271	4	rs17091881	0.17984	0.00623858	2.72782e-136	0.0562758
rs271	3	rs34150554	-0.0586358	0.00261852	5.19736e-83	0.925791
rs271	3	rs2165557	-0.0584104	0.00261478	1.2811e-82	0.0742094
rs271	4	rs115493313	0.179804	0.00624415	5.36337e-136	0.0333813
rs271	4	rs78131387	0.179593	0.00631369	9.36753e-133	0.0346385
rs271	4	rs112145558	0.179573	0.00631273	9.14027e-133	0.08783
rs271	4	rs6983170	0.179806	0.00631361	4.5477e-133	0.403314
rs271	9	rs181241315	-0.406744	0.0326363	6.42121e-27	0.978427
rs271	8	rs13261242	0.00785868	0.00220544	0.00213026	0.145598
rs271	8	rs13252698	0.00787538	0.00220547	0.00208442	0.157527
rs271	8	rs13253283	0.00780996	0.00220567	0.00227262	0.120818
rs271	8	rs13251424	0.00780536	0.00220575	0.00228704	0.118057
rs271	8	rs13254929	0.00794958	0.00220526	0.00188849	0.148551
rs271	8	rs12541270	0.0079706	0.00220615	0.00184449	0.231219
rs271	8	rs35806919	0.00763226	0.00221931	0.00303359	0.0715351
rs271	5	rs11204085	-0.0640824	0.00204812	3.37853e-160	0.0843254
rs271	5	rs11204086	-0.0641215	0.00204771	1.86796e-160	0.133553
rs271	5	rs11204087	-0.0640681	0.00204767	3.38482e-160	0.293925	LPL	|EpiMap=1
rs271	5	rs12544702	-0.0640886	0.0020479	2.90709e-160	0.0647621
rs271	5	rs34095314	-0.0643112	0.00205024	5.31259e-161	0.195046
rs271	5	rs28475019	-0.0641292	0.00205603	3.26033e-159	0.0566371
rs271	5	rs13265868	-0.0647746	0.00205799	4.35843e-162	0.0630753
rs271	5	rs28450859	-0.0641943	0.00205735	2.49147e-159	0.0763936
rs271	7	rs13251145	0.0248322	0.00203418	6.81591e-26	0.949552
rs271	7	rs6987457	0.0223501	0.00202994	2.3014e-21	0.0503367
rs490972	3	rs34381009	-0.0154215	0.00276656	1.54912e-06	0.076382
rs490972	3	rs4930163	-0.0154094	0.00276856	1.60624e-06	0.0786011
rs490972	3	rs61895733	-0.0168753	0.0029718	9.84912e-07	0.727467
rs490972	3	rs36124259	-0.0152414	0.00277022	2.11182e-06	0.0556109
rs490972	3	rs2376005	-0.0151528	0.00276768	2.36804e-06	0.0509636
rs490972	2	rs146161054	-0.0444939	0.00741178	2.28549e-07	0.994661
rs490972	4	rs2302884	0.0168477	0.00238875	1.20652e-09	0.285639
rs490972	4	rs2302883	0.01685	0.00238888	1.20284e-09	0.285564
rs490972	4	rs11227395	0.0165093	0.00238475	2.41249e-09	0.132869
rs490972	4	rs10791845	0.0167252	0.00239011	1.62216e-09	0.224081
rs490972	4	rs10896076	0.017987	0.00248308	4.2672e-10	0.0524098
rs490972	1	rs551243	0.0149446	0.0020371	2.55653e-10	0.195193
rs490972	1	rs1625595	0.014873	0.00203281	2.85382e-10	0.20487	CD248	|GTeX_Finemapped=1|eQTLGen_Finemapped=1
rs490972	1	rs490972	0.0150688	0.00203962	1.91263e-10	0.303221
rs490972	1	rs565972	0.0150441	0.00203947	2.04097e-10	0.288489
rs11045171	1	rs11045171	-0.0290826	0.00253447	4.5596e-23	0.576844
rs11045171	1	rs11045172	-0.0289781	0.00253283	6.09845e-23	0.42361
rs11045171	2	rs11045236	-0.0164044	0.00247625	1.12806e-08	0.0493363
rs11045171	2	rs7488780	-0.0168827	0.00249636	5.56312e-09	0.0938674
rs11045171	2	rs7488772	-0.0164265	0.00247101	1.00393e-08	0.0534961
rs11045171	2	rs4762753	-0.0171165	0.00250819	4.04707e-09	0.239224	PDE3A	|GTeX_Finemapped=1
rs11045171	2	rs73067286	-0.0166162	0.0024838	8.09872e-09	0.0824041
rs11045171	2	rs7298924	-0.0165323	0.00250125	1.21756e-08	0.0486036
rs11045171	2	rs7298820	-0.0165659	0.00250088	1.13204e-08	0.0515146
rs11045171	2	rs66720652	-0.0171684	0.0025273	4.75717e-09	0.161126
rs11045171	2	rs12369443	-0.017194	0.00252643	4.4591e-09	0.176046
rs11045171	3	rs7134150	0.0239558	0.00399789	2.40458e-07	0.385805
rs11045171	3	rs11045247	0.023256	0.00385785	2.03505e-07	0.589993
rs11045171	4	rs10841614	-0.00923718	0.00212253	0.000175974	0.0160684
rs11045171	4	rs10505869	-0.00915917	0.0021189	0.000194609	0.014153
rs11045171	4	rs7964850	-0.00916059	0.00211884	0.000194071	0.0142111
rs11045171	4	rs10841617	-0.00916084	0.00211882	0.000193971	0.0142202
rs11045171	4	rs7968058	-0.00916268	0.00211877	0.000193328	0.0143781
rs11045171	4	rs4762776	-0.00920658	0.00211928	0.000180716	0.0157569
rs11045171	4	rs2090276	-0.00920514	0.00211918	0.000181016	0.0156191
rs11045171	4	rs2090275	-0.00919348	0.00211892	0.000184125	0.0152592
rs11045171	4	rs2090274	-0.00934701	0.00211921	0.000143658	0.0204753
rs11045171	4	rs10841619	-0.00920705	0.00211893	0.000180146	0.0156277
rs11045171	4	rs10841620	-0.00922728	0.00211907	0.0001745	0.0162511
rs11045171	4	rs7980853	-0.00939616	0.0021214	0.000134628	0.0218904
rs11045171	4	rs7980854	-0.00939616	0.0021214	0.000134628	0.0218904
rs11045171	4	rs10841621	-0.00927688	0.00211803	0.000159778	0.0190494
rs11045171	4	rs10770724	-0.00925851	0.002118	0.000164599	0.0183835
rs11045171	4	rs2417859	-0.00927338	0.00211798	0.000160632	0.0189694
rs11045171	4	rs2090272	-0.0092455	0.00211878	0.000169059	0.0168804
rs11045171	4	rs2102737	-0.00924593	0.00211877	0.000168925	0.0168959
rs11045171	4	rs3983559	-0.00924431	0.00211876	0.00016936	0.0168444
rs11045171	4	rs4379890	-0.00927622	0.00211877	0.000160796	0.0177604
rs11045171	4	rs11045455	-0.00925515	0.00211799	0.000165498	0.0182651
rs11045171	4	rs4762779	-0.00924032	0.00211797	0.000169507	0.0177875
rs11045171	4	rs7315732	-0.00924027	0.00211802	0.000169587	0.0177225
rs11045171	4	rs6487140	-0.00923907	0.00211809	0.00017001	0.0177932
rs11045171	4	rs7955375	-0.00921983	0.0021187	0.000176162	0.015802
rs11045171	4	rs57175057	-0.00912715	0.0021202	0.000206738	0.0122308
rs11045171	4	rs10841626	-0.0091272	0.00212018	0.000206705	0.0122339
rs11045171	4	rs10770726	-0.00926066	0.00211843	0.000164528	0.0173969
rs11045171	4	rs4340098	-0.00923511	0.00211831	0.000171371	0.0165337
rs11045171	4	rs4583028	-0.00923511	0.00211831	0.000171371	0.0165337
rs11045171	4	rs11525531	-0.00906638	0.00211778	0.000224141	0.0129552
rs11045171	4	rs7313921	-0.00924848	0.0021204	0.000170191	0.0201765
rs11045171	4	rs11045469	-0.00927504	0.00211839	0.000160663	0.0192386
rs11045171	4	rs7299977	-0.00931601	0.00211937	0.00015132	0.0207287
rs11045171	4	rs7300885	-0.00918767	0.00211869	0.000185564	0.0160084
rs11045171	4	rs7300887	-0.00916667	0.00211846	0.000191669	0.0153898
rs11045171	4	rs1588919	-0.00925275	0.00211786	0.000165996	0.0181131
rs11045171	4	rs1588920	-0.00925248	0.00211788	0.000166088	0.0181401
rs11045171	4	rs11045480	-0.00985988	0.00211269	5.75192e-05	0.0851396
rs11045171	4	rs10770730	-0.00994692	0.00212272	5.36558e-05	0.108052
rs11045171	4	rs11045488	-0.00974214	0.0021234	7.66365e-05	0.0701185
rs11045171	4	rs4762783	-0.00968847	0.0021244	8.45816e-05	0.0643807
rs149793040	1	rs149793040	-0.262431	0.0229289	5.87385e-23	1	ACACB	|Exon=1
rs149793040	2	rs7300508	0.0191977	0.00258694	1.58831e-10	0.0496379
rs149793040	2	rs2284689	0.0190966	0.00258995	2.07699e-10	0.0355975
rs149793040	2	rs1013746	0.0190495	0.0025777	1.89014e-10	0.0406914
rs149793040	2	rs2075259	0.0193039	0.00258255	1.17167e-10	0.073659
rs149793040	2	rs10744776	0.0193789	0.00258228	9.88624e-11	0.0913889
rs149793040	2	rs2075260	0.0190555	0.00257154	1.68856e-10	0.044419
rs149793040	2	rs2075261	0.0193504	0.00258092	1.02941e-10	0.0841639
rs149793040	2	rs7298135	0.0193972	0.0025823	9.49921e-11	0.0910337
rs149793040	2	rs9788220	0.0194368	0.00258149	8.58476e-11	0.107417
rs149793040	2	rs2075263	0.0190023	0.00257379	1.96713e-10	0.0358875
rs149793040	2	rs12013	0.0191078	0.00257774	1.66523e-10	0.0435387
rs149793040	2	rs61510729	-0.019206	0.0025808	1.41163e-10	0.0515379
rs149793040	2	rs12316300	-0.0192051	0.00258143	1.42902e-10	0.0513932
rs149793040	2	rs7309513	-0.0193717	0.00258609	1.06986e-10	0.0710966
rs149793040	2	rs7299775	-0.019286	0.00258501	1.26887e-10	0.0575327
rs149793040	2	12:109714696_AAG_A	-0.0192546	0.00258842	1.43675e-10	0.0466882
rs7175602	1	rs7170462	0.0237284	0.00253239	6.66063e-16	0.0411087
rs7175602	1	rs4468558	-0.0236033	0.00253035	8.95114e-16	0.0317405
rs7175602	1	rs4238370	-0.0235828	0.00253162	9.79383e-16	0.02836
rs7175602	1	rs7166624	-0.0238128	0.00253723	5.97508e-16	0.0517063
rs7175602	1	15:63348866_AAAAAC_A	-0.0237511	0.00253831	7.29777e-16	0.0313026
rs7175602	1	rs11071721	-0.0236787	0.00253082	7.34663e-16	0.0426934
rs7175602	1	rs4238372	-0.0237151	0.00253157	6.76873e-16	0.0401201
rs7175602	1	rs4775614	-0.0237632	0.00253177	5.94878e-16	0.0487896
rs7175602	1	rs4774472	-0.0236469	0.00252287	6.52099e-16	0.0274738
rs7175602	1	rs11071723	-0.0237069	0.00253244	7.08174e-16	0.0405165
rs7175602	1	rs16946416	0.0237632	0.00253164	5.92662e-16	0.048054
rs7175602	1	rs28583444	-0.0237595	0.00253114	5.91122e-16	0.0456395
rs7175602	1	15:63359093_CT_C	-0.023699	0.00252633	6.17012e-16	0.0246905
rs7175602	1	rs2729826	-0.0236545	0.00252941	7.57418e-16	0.0381928
rs7175602	1	rs2729827	-0.0233814	0.00251873	1.22801e-15	0.0145832
rs7175602	1	rs2729828	-0.023555	0.00252107	8.04396e-16	0.0213708
rs7175602	1	rs2937859	-0.0236599	0.00252107	5.99629e-16	0.0266297
rs7175602	1	rs7175602	0.0236842	0.00252269	5.8443e-16	0.0266655
rs7175602	1	rs10162675	0.023786	0.00259126	2.52793e-15	0.0117138
rs7175602	1	rs2652840	-0.0236842	0.00257309	2.12201e-15	0.00972027
rs7175602	1	15:63393632_AT_A	-0.0238283	0.0025773	1.59649e-15	0.0128878
rs7175602	1	rs28860327	-0.0237602	0.00257424	1.77861e-15	0.0119934
rs7175602	1	rs28849975	-0.0237755	0.00257426	1.70678e-15	0.0125933
rs7175602	1	rs28768697	-0.0237467	0.00257384	1.82613e-15	0.0115646
rs7175602	1	rs559715047	-0.0240921	0.00258829	1.02979e-15	0.0180943
rs7175602	1	rs2729830	-0.0236081	0.00256979	2.40123e-15	0.00749695
rs7175602	1	rs2652835	-0.0235915	0.00256874	2.44603e-15	0.00735985
rs7175602	1	rs2652833	-0.0236238	0.00256797	2.19927e-15	0.00813585
rs7175602	1	rs2652832	-0.0236388	0.00256824	2.12586e-15	0.00843658
rs7175602	1	rs11637852	-0.0237154	0.002571	1.85166e-15	0.0100867
rs7175602	1	rs4344684	-0.0236451	0.00257076	2.22539e-15	0.00809629
rs7175602	1	rs36116701	-0.0236297	0.00257173	2.37663e-15	0.00767929
rs7175602	1	rs34786874	-0.0236422	0.00257158	2.28925e-15	0.00797878
rs7175602	1	rs68088462	-0.0236417	0.00257173	2.30024e-15	0.00777982
rs7175602	1	rs34575783	-0.0236647	0.00257196	2.17469e-15	0.00833393
rs7175602	1	rs2652785	-0.0236703	0.00257252	2.17198e-15	0.00863633
rs7175602	1	rs2134265	-0.023679	0.00257328	2.16176e-15	0.00859889
rs7175602	1	rs7181141	-0.0236809	0.00257376	2.17698e-15	0.00942202
rs7175602	1	rs7182618	-0.0236806	0.00257371	2.17567e-15	0.00945293
rs7175602	1	rs2729789	-0.0237078	0.00257493	2.08394e-15	0.00919806
rs7175602	1	rs2729788	-0.0237935	0.00257405	1.6171e-15	0.0118155
rs7175602	1	rs8032104	-0.0237573	0.00257676	1.90838e-15	0.00962799
rs7175602	1	rs2729787	-0.0236938	0.00257239	2.03193e-15	0.00806823
rs7175602	1	rs2729785	-0.0239537	0.00256036	7.37411e-16	0.0214214
rs7175602	1	rs2729784	-0.0239052	0.00256018	8.38809e-16	0.0185086
rs7175602	1	rs2729783	-0.0238972	0.00256016	8.56871e-16	0.0180763
rs7175602	1	rs2729782	-0.0238395	0.00256008	1.00191e-15	0.0153846
rs7175602	1	rs2652816	-0.0238439	0.00256005	9.89069e-16	0.0154489
rs7175602	1	rs2729781	-0.0238983	0.0025602	8.55257e-16	0.017945
rs7175602	1	rs2729780	-0.0239453	0.00256072	7.61656e-16	0.020522
rs7175602	2	rs28539993	-0.0185244	0.00202993	3.66239e-15	0.239861
rs7175602	2	rs17184382	-0.0187562	0.00202532	1.43417e-15	0.530533	USP3	|eQTLGen_Finemapped=1|Cicero=1
rs7175602	2	rs11071755	-0.0185102	0.00202748	3.56343e-15	0.231423
rs7175602	3	rs62011297	0.0202853	0.00275936	2.34774e-10	0.012421
rs7175602	3	rs62011298	0.0204023	0.00275376	1.70094e-10	0.0158629
rs7175602	3	rs17184592	0.0203784	0.00275271	1.75781e-10	0.0155491
rs7175602	3	rs62011301	0.0202719	0.00275906	2.40166e-10	0.0121845
rs7175602	3	rs62011302	0.0203726	0.00275925	1.96288e-10	0.0143247
rs7175602	3	rs17765642	0.0202653	0.00275509	2.29399e-10	0.0131541
rs7175602	3	rs145872189	0.0202399	0.00275961	2.58321e-10	0.0119892
rs7175602	3	rs17184753	0.0202364	0.00276015	2.62252e-10	0.0116429
rs7175602	3	rs62011325	0.0205234	0.00275382	1.32763e-10	0.0203163
rs7175602	3	rs17184999	0.0205641	0.00275395	1.22341e-10	0.0215954
rs7175602	3	rs62011326	0.0205846	0.00275413	1.17617e-10	0.0221303
rs7175602	3	rs77912104	0.0205742	0.00275394	1.1981e-10	0.0217951
rs7175602	3	rs149521511	0.0204855	0.00275071	1.36873e-10	0.0194756
rs7175602	3	rs77064122	0.0203482	0.00274003	1.54184e-10	0.0187009
rs7175602	3	rs142913014	0.0205069	0.00274941	1.28381e-10	0.0209774
rs7175602	3	rs62011330	0.0206235	0.00275125	1.0379e-10	0.0241145
rs7175602	3	rs62011331	0.0206657	0.00275113	9.49271e-11	0.0259063
rs7175602	3	rs17185287	0.0205817	0.0027543	1.18632e-10	0.0221397
rs7175602	3	rs17766223	0.0206213	0.00275433	1.09353e-10	0.0235319
rs7175602	3	rs62011333	0.0206654	0.00275407	9.94351e-11	0.025184
rs7175602	3	rs79566801	0.0207594	0.00275259	7.99329e-11	0.0288274
rs7175602	3	rs62011335	0.0207544	0.00275267	8.08706e-11	0.0285733
rs7175602	3	rs79730824	0.0207672	0.00275282	7.8922e-11	0.0291053
rs7175602	3	rs62011342	0.02079	0.00275284	7.52962e-11	0.0301686
rs7175602	3	rs17766277	0.0207571	0.0027528	8.05915e-11	0.028651
rs7175602	3	rs62011343	0.0207834	0.00275284	7.63417e-11	0.0298545
rs7175602	3	rs62011344	0.0207627	0.00275282	7.96812e-11	0.0288989
rs7175602	3	rs62011346	0.0208134	0.00274764	6.60377e-11	0.0345457
rs7175602	3	rs62012765	0.0206959	0.00274781	8.46428e-11	0.0289367
rs7175602	3	rs62012766	0.020769	0.0027534	7.93459e-11	0.029045
rs7175602	3	rs62012768	0.0208701	0.00275275	6.3603e-11	0.0343334
rs7175602	3	rs78029984	0.0209714	0.00274703	4.6914e-11	0.0498894
rs7175602	3	rs62012769	0.020963	0.00274694	4.76862e-11	0.0490935
rs7175602	3	rs62012770	0.0209394	0.00274702	5.0185e-11	0.0471785
rs7175602	3	15:63863879_CTT_C	0.0209012	0.00274844	5.56333e-11	0.043508
rs7175602	3	rs62012772	0.0191535	0.00263309	3.60904e-10	0.0970713
rs11075253	2	rs77927814	0.026141	0.00220554	1.67527e-24	0.034596
rs11075253	2	rs4985124	0.0261691	0.00220152	1.23321e-24	0.0520927
rs11075253	2	rs72789541	0.0264075	0.00221138	7.55735e-25	0.0628721
rs11075253	2	rs72789542	0.0264348	0.00221134	6.75337e-25	0.068406
rs11075253	2	rs7200543	0.0262173	0.00220229	1.05312e-24	0.0504307
rs11075253	2	rs6498540	0.0267235	0.00219464	9.02484e-26	0.262022
rs11075253	2	rs1121	0.0262153	0.00220389	1.14669e-24	0.0452598
rs11075253	2	rs4985154	0.0261774	0.00220308	1.28514e-24	0.0404734
rs11075253	2	rs1135999	0.026197	0.00220275	1.16882e-24	0.0437391
rs11075253	2	rs1136001	0.026097	0.00220467	1.91811e-24	0.032076
rs11075253	2	rs2740	0.0261996	0.00220278	1.15835e-24	0.0441273
rs11075253	2	rs34614532	0.0261828	0.00220279	1.24016e-24	0.041503
rs11075253	2	rs14347	0.0261902	0.00220341	1.2397e-24	0.0412351
rs11075253	2	rs16966953	0.0260584	0.00220336	2.10663e-24	0.027235
rs11075253	2	rs16966952	0.0260695	0.00220426	2.1019e-24	0.0271489
rs11075253	2	16:15136042_CTT_C	0.0260034	0.00220406	2.71651e-24	0.0225549
rs11075253	2	rs4985152	0.0260855	0.00220496	2.03672e-24	0.0284338
rs11075253	2	rs4985150	0.0260538	0.00220441	2.25459e-24	0.0255443
rs11075253	2	rs3803573	0.0260527	0.00220754	2.62734e-24	0.0254387
rs11075253	2	rs35574015	0.0262778	0.00220935	1.15748e-24	0.023812
rs11075253	1	rs11075253	-0.0295018	0.00220674	1.00431e-30	1	NTAN1	|Promoter=1|GTeX_Finemapped=1|eQTLGen_Finemapped=1
rs3890483	2	rs1799816	-0.0828298	0.0122907	6.28529e-09	0.999892	INSR	|Exon=1
rs3890483	3	rs12974699	-0.0179852	0.0022313	3.71136e-12	0.016755
rs3890483	3	rs7245757	-0.0179791	0.00223148	3.78851e-12	0.0165481
rs3890483	3	rs1035939	-0.0183639	0.00223259	1.34167e-12	0.0443996
rs3890483	3	rs4804372	-0.0186051	0.00222907	6.27281e-13	0.0861787
rs3890483	3	rs10659627	-0.0186404	0.0022277	5.49284e-13	0.0771655
rs3890483	3	rs376338027	-0.0186404	0.0022277	5.4918e-13	0.0771655
rs3890483	3	rs62111417	-0.0186244	0.00222998	6.06736e-13	0.0767267
rs3890483	3	rs4804377	-0.0185797	0.0022274	6.47835e-13	0.0835416
rs3890483	3	rs11085216	-0.0185938	0.00222688	6.14849e-13	0.0872903
rs3890483	3	rs66921136	-0.0185825	0.00222822	6.55454e-13	0.0733388
rs3890483	3	rs1035942	-0.0187553	0.00224424	5.86843e-13	0.0307526
rs3890483	3	rs5826963	-0.0187854	0.00224772	5.85158e-13	0.0323123
rs3890483	3	rs1035941	-0.0187489	0.00224427	5.97939e-13	0.0302111
rs3890483	3	rs1035940	-0.0187736	0.00224427	5.57808e-13	0.0321802
rs3890483	3	rs8106700	-0.0187828	0.00224438	5.44916e-13	0.0325245
rs3890483	3	rs12608565	-0.0197302	0.00228961	1.10418e-13	0.0186159
rs3890483	3	rs12608575	-0.0197819	0.0022908	9.81535e-14	0.0210639
rs3890483	3	rs12974176	-0.0197314	0.00228958	1.09968e-13	0.0186819
rs3890483	3	rs2396187	-0.0197666	0.00229058	1.01988e-13	0.0203043
rs3890483	3	19:7202652_AG_A	-0.0197949	0.00229235	9.82463e-14	0.0212683
rs3890483	3	rs8113542	-0.019796	0.00229044	9.34578e-14	0.0221713
rs3890483	3	rs2042901	-0.0198127	0.00228893	8.58323e-14	0.0240909
rs3890483	3	rs12609995	-0.0200708	0.0022973	5.04611e-14	0.0259428
rs3890483	1	rs4804413	0.0215503	0.00203159	6.05463e-20	0.269405
rs3890483	1	rs4804414	0.0215081	0.0020303	6.76964e-20	0.240433
rs3890483	1	rs4804416	0.0214902	0.00203018	7.22715e-20	0.223363
rs3890483	1	19:7223961_ATTT_A	0.0215302	0.0020306	6.28652e-20	0.266364
rs116843064	5	rs2115107	0.0177425	0.00206676	1.36508e-13	0.980792
rs116843064	7	rs116846441	-0.320081	0.0156596	1.77951e-69	1
rs116843064	2	19:8422146_AGGAGTT_A	-0.052708	0.00439088	4.31953e-25	0.281212
rs116843064	6	rs62117488	-0.0257563	0.00224652	4.96498e-23	0.278033
rs116843064	2	rs35137994	-0.0521772	0.00438661	1.15013e-24	0.0616227
rs116843064	1	rs116843064	-0.248336	0.00728616	1.03301e-189	1	ANGPTL4	|Exon=1|ABC=1|Cicero=1
rs116843064	8	rs140744493	-0.0964196	0.0189593	1.16727e-05	0.981028	ANGPTL4	|Exon=1|EpiMap=1|ABC=1
rs116843064	2	rs57192995	-0.0523234	0.00439481	1.04212e-24	0.0852404
rs116843064	6	rs139469000	-0.025723	0.00224156	4.53401e-23	0.373794
rs116843064	2	rs62117489	-0.0528626	0.00439484	3.46759e-25	0.548563
rs116843064	6	rs1820686	-0.0257228	0.00224253	4.73749e-23	0.342463
rs116843064	4	rs533564843	-0.385765	0.0371051	3.20492e-19	1
rs116843064	3	rs527506514	-0.489937	0.035337	6.4256e-33	1
rs8102873	1	rs8102873	0.0143184	0.00203916	1.42645e-09	0.999956	ZIM2	|EpiMap=1
rs6800707	1	rs17052058	-0.0310871	0.00260148	7.02717e-25	0.0785677
rs6800707	1	rs17052061	-0.0311283	0.00260252	6.36254e-25	0.0894698
rs6800707	1	rs6445386	-0.0310295	0.00260269	9.00353e-25	0.0635055
rs6800707	1	rs55997317	-0.0310724	0.00260271	7.77579e-25	0.0747024
rs6800707	1	rs57441156	-0.0310392	0.00260265	8.69499e-25	0.0649743
rs6800707	1	rs55965068	-0.0310398	0.00260265	8.67545e-25	0.0651113
rs6800707	1	rs11711934	-0.0308639	0.00260273	1.59078e-24	0.0348913
rs6800707	1	rs6796333	-0.0310425	0.00260189	8.33117e-25	0.0661729
rs6800707	1	rs34238085	-0.0300258	0.00257225	8.15802e-24	0.0170167
rs6800707	1	rs13059674	-0.0299988	0.0025722	8.92985e-24	0.0152339
rs6800707	1	rs390802	-0.030288	0.00257861	4.30062e-24	0.0344878
rs6800707	1	rs123602	-0.0302367	0.00257798	4.99672e-24	0.0245529
rs6800707	1	rs82825	0.030408	0.00257493	2.45676e-24	0.0531848
rs6800707	1	rs2016575	0.0304564	0.00259271	4.26049e-24	0.0510884
rs6800707	1	rs2159607	0.0304724	0.00255862	1.00566e-24	0.0765762
rs6800707	1	rs6800707	0.0306689	0.00256007	5.37074e-25	0.159096
rs6800707	2	rs11235	0.0152229	0.00201351	7.18343e-11	0.999783	NEK4	3_prime_UTR_variant
rs1045241	1	rs9764678	-0.0225079	0.002266	1.11135e-17	0.095786
rs1045241	1	rs7720409	-0.0225935	0.00226948	9.39311e-18	0.121143
rs1045241	1	rs3203922	-0.0225698	0.00226287	8.16797e-18	0.143113	TNFAIP8	synonymous_variant
rs1045241	1	rs1045241	-0.0227344	0.00226757	5.52525e-18	0.243366	TNFAIP8	3_prime_UTR_variant
rs1045241	1	rs1045242	-0.0227104	0.00226698	5.87038e-18	0.22444	TNFAIP8	3_prime_UTR_variant
rs1045241	1	rs7703744	-0.022576	0.00226551	8.73297e-18	0.12846	TNFAIP8	3_prime_UTR_variant
rs6916318	3	rs111743285	0.0160546	0.00242436	1.14234e-08	0.0177369
rs6916318	3	rs6923947	-0.014801	0.00202198	2.79739e-10	0.00393248
rs6916318	3	rs9388518	-0.0155583	0.00202339	3.40687e-11	0.012698
rs6916318	3	rs9385405	-0.0155597	0.00202307	3.36919e-11	0.0128007
rs6916318	3	rs11757951	-0.0155602	0.00202303	3.36127e-11	0.0130471
rs6916318	3	rs2143679	-0.0169525	0.00200793	3.40424e-13	0.00634706
rs6916318	3	rs2021707	-0.0154749	0.0020233	4.32232e-11	0.0111988
rs6916318	3	rs2022477	-0.0169701	0.00200756	3.18619e-13	0.00639991
rs6916318	3	rs9398817	-0.0169456	0.00200752	3.44165e-13	0.00612126
rs6916318	3	rs2022478	-0.0169343	0.00200752	3.56772e-13	0.00603883
rs6916318	3	rs35211576	-0.0167611	0.00200903	6.42002e-13	0.00422642
rs6916318	3	rs62426305	-0.0154971	0.00202307	4.03449e-11	0.0116561
rs6916318	3	rs2022479	-0.0155233	0.00202225	3.67463e-11	0.0120172
rs6916318	3	rs9375454	-0.0169157	0.00200698	3.73058e-13	0.00602099
rs6916318	3	rs9388521	-0.0169648	0.00200717	3.20711e-13	0.00642654
rs6916318	3	rs9388522	-0.0169556	0.00200714	3.30064e-13	0.00637317
rs6916318	3	rs4424110	-0.016894	0.00200716	4.01572e-13	0.00574314
rs6916318	3	rs4618551	-0.0169209	0.00200714	3.68541e-13	0.00600818
rs6916318	3	rs1592287	-0.0169117	0.00200716	3.79663e-13	0.00591457
rs6916318	3	rs1592288	-0.0168918	0.00200715	4.04331e-13	0.00572312
rs6916318	3	rs564325394	-0.0169735	0.0020093	3.30389e-13	0.00703403
rs6916318	3	rs9388523	-0.0168968	0.00200717	3.98078e-13	0.00576899
rs6916318	3	rs9375456	-0.0168756	0.00200794	4.34563e-13	0.00607304
rs6916318	3	rs61614934	-0.0169829	0.00200839	3.12922e-13	0.00694533
rs6916318	3	rs9388524	-0.0169506	0.00200724	3.36124e-13	0.00683085
rs6916318	3	rs983668	-0.0169934	0.00200903	3.07757e-13	0.00702642
rs6916318	3	rs983669	-0.0168623	0.00200872	4.6273e-13	0.00571292
rs6916318	3	rs5879813	-0.0169475	0.00201204	3.86138e-13	0.00502076
rs6916318	3	rs4897190	-0.0168487	0.00200793	4.73103e-13	0.00553156
rs6916318	3	rs9372844	-0.0168514	0.00200804	4.70497e-13	0.0055476
rs6916318	3	rs9375457	-0.0168743	0.00200805	4.37814e-13	0.00582158
rs6916318	3	6:127129844_GA_G	-0.0169174	0.0020085	3.86357e-13	0.00628899
rs6916318	3	rs9388525	-0.0168636	0.00200808	4.532e-13	0.00572058
rs6916318	3	rs12173960	-0.0168879	0.00200814	4.20333e-13	0.00601096
rs6916318	3	rs761356	-0.0152508	0.00202294	8.12463e-11	0.00782147
rs6916318	3	rs2022476	-0.0168756	0.00200742	4.28684e-13	0.00581194
rs6916318	3	rs1343224	-0.0168473	0.00200763	4.71388e-13	0.00564364
rs6916318	3	rs111047471	-0.0168878	0.00200701	4.07895e-13	0.00600328
rs6916318	3	rs6908339	-0.0168802	0.00200869	4.3692e-13	0.00555019
rs6916318	3	6:127140038_TAAG_T	-0.0169132	0.00200784	3.84666e-13	0.00606444
rs6916318	3	rs35772466	-0.0168714	0.00200681	4.2734e-13	0.00589425
rs6916318	3	rs6908014	-0.0168651	0.00200738	4.42761e-13	0.00568124
rs6916318	3	rs1539556	-0.0168573	0.00200742	4.54333e-13	0.00560581
rs6916318	3	rs1077890	-0.0168741	0.00200733	4.2974e-13	0.00571145
rs6916318	3	rs1539554	-0.0168731	0.00200733	4.31124e-13	0.00570204
rs6916318	3	rs1105956	-0.0168427	0.00200849	4.89435e-13	0.00522536
rs6916318	3	rs1105955	-0.0168242	0.00200759	5.0658e-13	0.00478851
rs6916318	3	rs9375459	-0.0151347	0.00202305	1.12999e-10	0.00573911
rs6916318	3	rs9388530	-0.0152338	0.00202264	8.47072e-11	0.00683245
rs6916318	3	rs9372845	-0.0152229	0.00202262	8.7338e-11	0.00670559
rs6916318	3	rs34503049	-0.0151035	0.00202372	1.25106e-10	0.00534932
rs6916318	3	rs13201789	-0.0151967	0.00202261	9.40118e-11	0.00641287
rs6916318	3	rs13216524	-0.0152264	0.00202263	8.64827e-11	0.00674528
rs6916318	3	rs62426327	-0.0168789	0.00200762	4.26452e-13	0.00545495
rs6916318	3	rs9401912	-0.0152141	0.00202268	8.96375e-11	0.00658403
rs6916318	3	rs7765977	-0.0151634	0.00202283	1.03766e-10	0.00604793
rs6916318	3	rs2326547	-0.0168205	0.00200778	5.15298e-13	0.00496454
rs6916318	3	rs11421815	-0.0167783	0.00200871	6.0312e-13	0.00452142
rs6916318	3	rs9372846	-0.0151459	0.0020229	1.09141e-10	0.00587074
rs6916318	3	rs62426328	-0.0150874	0.00202283	1.2843e-10	0.00527345
rs6916318	3	rs13210511	-0.0150344	0.00202277	1.48817e-10	0.00485858
rs6916318	3	rs7748362	-0.0166817	0.00200764	7.94245e-13	0.00400153
rs6916318	3	rs7752844	-0.016711	0.00200764	7.24487e-13	0.00416958
rs6916318	3	rs7769834	-0.0166839	0.00200757	7.87361e-13	0.00400789
rs6916318	3	rs9375464	-0.0166502	0.0020074	8.70956e-13	0.0038299
rs6916318	3	rs9398821	-0.0166649	0.00200739	8.31716e-13	0.00388508
rs6916318	3	6:127171108_GC_G	-0.01493	0.00202239	1.9744e-10	0.00415564
rs6916318	3	rs11754682	-0.0149553	0.00202341	1.87939e-10	0.00441547
rs6916318	3	rs76785323	-0.0151634	0.00203647	1.37959e-10	0.00485362
rs6916318	3	rs63739862	-0.0151634	0.00203647	1.37959e-10	0.00485362
rs6916318	3	rs6923071	-0.0152286	0.00203638	1.14843e-10	0.00630912
rs6916318	3	rs6923072	-0.0152286	0.00203638	1.14843e-10	0.00630912
rs6916318	3	rs9401920	-0.0166396	0.00200843	9.24701e-13	0.00382308
rs6916318	3	rs6940442	-0.0167163	0.00201123	7.82608e-13	0.0037037
rs6916318	3	rs6920370	-0.0167378	0.00201125	7.31983e-13	0.00379185
rs6916318	3	rs6941106	-0.0167378	0.00201125	7.31983e-13	0.00379185
rs6916318	3	rs6902861	-0.0167376	0.00201125	7.32343e-13	0.0037803
rs6916318	3	rs1832986	-0.0167378	0.00201125	7.319e-13	0.00379185
rs6916318	3	rs1343220	-0.0167342	0.00201162	7.47464e-13	0.00386321
rs6916318	3	rs28532376	-0.0167371	0.00201125	7.3348e-13	0.00377777
rs6916318	3	rs6921132	-0.0167379	0.00201125	7.31872e-13	0.00378181
rs6916318	3	rs11755390	-0.0167379	0.00201125	7.31789e-13	0.00378181
rs6916318	3	rs7745882	-0.016739	0.00201126	7.29466e-13	0.00378696
rs6916318	3	rs7766269	-0.0167375	0.00201127	7.3287e-13	0.00377895
rs6916318	3	rs9372849	-0.0167398	0.00201128	7.27867e-13	0.00379018
rs6916318	3	rs1930944	-0.0167398	0.00201128	7.27867e-13	0.00379018
rs6916318	3	rs1930943	-0.0167393	0.00201132	7.29743e-13	0.00378595
rs6916318	3	rs1930942	-0.0167412	0.00201127	7.24514e-13	0.00379773
rs6916318	3	rs1543705	-0.0168432	0.00201216	5.38439e-13	0.00413491
rs6916318	3	rs1543706	-0.0167413	0.00201131	7.25145e-13	0.00379654
rs6916318	3	rs1543707	-0.016738	0.00201127	7.319e-13	0.00378148
rs6916318	3	rs2184164	-0.0167534	0.00201183	7.07605e-13	0.00385102
rs6916318	3	rs35870379	-0.0167372	0.00201132	7.34564e-13	0.00377523
rs6916318	3	rs3926855	-0.0167372	0.00201132	7.34564e-13	0.00377523
rs6916318	3	rs11154375	-0.0167184	0.00201132	7.79268e-13	0.00370037
rs6916318	3	rs11154377	-0.016738	0.00201135	7.33258e-13	0.00379684
rs6916318	3	rs11154378	-0.016738	0.00201135	7.33258e-13	0.00379684
rs6916318	3	rs3195537	-0.016738	0.00201135	7.33314e-13	0.00379684
rs6916318	3	rs13204751	-0.016738	0.00201135	7.33314e-13	0.00379684
rs6916318	3	rs12664316	-0.016738	0.00201135	7.33314e-13	0.00379684
rs6916318	3	rs12234163	-0.0167418	0.00201135	7.24733e-13	0.00381628
rs6916318	3	rs62439171	-0.0167418	0.00201135	7.24733e-13	0.00381628
rs6916318	3	rs12234117	-0.0167375	0.00201135	7.34703e-13	0.00379429
rs6916318	3	rs35697500	-0.0167418	0.00201135	7.24733e-13	0.00381628
rs6916318	3	rs13213649	-0.0167226	0.00201134	7.69363e-13	0.00372014
rs6916318	3	rs9372850	-0.0167417	0.00201135	7.24898e-13	0.00381576
rs6916318	3	rs9372851	-0.0167414	0.00201137	7.25859e-13	0.00381337
rs6916318	3	rs11759735	-0.016736	0.00201137	7.38243e-13	0.00378583
rs6916318	3	rs62439174	-0.0167404	0.00201136	7.28225e-13	0.00380867
rs6916318	3	rs62439175	-0.0168343	0.00201313	5.6801e-13	0.0038089
rs6916318	3	rs62439176	-0.0167404	0.00201136	7.28225e-13	0.00380867
rs6916318	3	rs2151522	-0.0166056	0.00206869	4.54629e-12	0.0345597
rs6916318	3	rs35205221	-0.0166695	0.0020684	3.7403e-12	0.0405793
rs6916318	3	rs12663110	-0.0165125	0.0020647	5.44051e-12	0.0307797
rs6916318	3	rs2027033	-0.0188296	0.00202176	9.91983e-16	0.018991
rs6916318	3	rs763698413	-0.0194347	0.00201652	9.78435e-17	0.0904314
rs6916318	3	rs4897196	-0.0165852	0.00206426	4.34797e-12	0.0351911
rs6916318	3	rs4895819	-0.0188686	0.00202142	8.56548e-16	0.0202686
rs6916318	3	rs2068408	-0.0167426	0.00206275	2.62902e-12	0.0469576
rs6916318	3	rs9388538	-0.0188347	0.00202121	9.57365e-16	0.0196177
rs6916318	3	rs1930951	-0.0165519	0.00206414	4.78167e-12	0.0328252
rs6916318	3	rs9375478	-0.0188224	0.00202131	1.00247e-15	0.0190512
rs6916318	3	rs6908008	-0.0165748	0.00206396	4.45117e-12	0.0362949
rs6916318	3	rs1930952	-0.0188478	0.00202141	9.20443e-16	0.0190703
rs6916318	3	rs7764807	-0.0193736	0.00202814	1.81401e-16	0.00472857
rs6916318	3	rs9385413	-0.0193598	0.00202812	1.90358e-16	0.00465162
rs6916318	3	rs9398827	-0.0193591	0.0020281	1.90674e-16	0.00464775
rs6916318	3	rs1475722	-0.0193495	0.00202806	1.96999e-16	0.0045991
rs6916318	3	rs988877	-0.0193636	0.00202753	1.84038e-16	0.00472799
rs6916318	3	rs9388540	-0.0193432	0.00202705	1.94652e-16	0.0046214
rs6916318	3	rs11758076	-0.0193398	0.00202693	1.96273e-16	0.00463884
rs6916318	3	rs6921960	-0.0193408	0.00202592	1.88957e-16	0.00470007
rs6916318	3	rs4897197	-0.0192598	0.00202283	2.26978e-16	0.00436112
rs6916318	3	rs1930958	-0.0190267	0.0020168	4.22844e-16	0.00411586
rs6916318	3	rs1930959	-0.0192999	0.00202068	1.82904e-16	0.00446307
rs6916318	3	rs35668231	-0.0192905	0.00202073	1.89492e-16	0.00446943
rs6916318	3	rs9401924	-0.0190481	0.0020166	3.89428e-16	0.00426653
rs6916318	3	rs9375479	-0.0192959	0.00202064	1.85305e-16	0.00444112
rs6916318	3	rs7751138	-0.019291	0.00202055	1.88013e-16	0.0044171
rs6916318	3	rs9401925	-0.0190536	0.00201676	3.83962e-16	0.00423319
rs6916318	3	rs9385414	-0.0193732	0.00202272	1.51035e-16	0.00499237
rs6916318	3	rs4897198	-0.0192969	0.00202055	1.84115e-16	0.00445161
rs6916318	3	rs4897199	-0.0193223	0.00202061	1.68436e-16	0.00462962
rs6916318	3	rs17572416	-0.0193567	0.00202068	1.49348e-16	0.00482709
rs6916318	3	rs2326564	-0.0193562	0.00202086	1.5054e-16	0.00481884
rs6916318	3	rs9401927	-0.0190683	0.00201696	3.66996e-16	0.00436756
rs6916318	3	rs9372855	-0.0193762	0.00202142	1.42875e-16	0.0049228
rs6916318	3	rs9398828	-0.0193366	0.00202114	1.63028e-16	0.00466958
rs6916318	3	rs988693	-0.0190675	0.00201747	3.74274e-16	0.00431797
rs6916318	3	rs769528910	-0.0194012	0.00202211	1.33794e-16	0.00501456
rs6916318	3	rs9401928	-0.0193254	0.00202151	1.71853e-16	0.00456962
rs6916318	3	rs9375480	-0.0193458	0.00202195	1.62152e-16	0.00463742
rs6916318	3	rs9398829	-0.0190434	0.00201806	4.15779e-16	0.00408685
rs6916318	3	rs1930940	-0.0193196	0.00202237	1.80664e-16	0.00440207
rs6916318	3	rs35513784	-0.0193329	0.00202314	1.76865e-16	0.00431101
rs6916318	3	rs9385415	-0.0193375	0.00202336	1.75267e-16	0.00431694
rs6916318	3	rs11753433	-0.0193405	0.00202374	1.75723e-16	0.0043531
rs6916318	3	rs9375481	-0.0193403	0.00202382	1.7632e-16	0.0043457
rs6916318	3	rs6928086	-0.0190664	0.00201978	4.05976e-16	0.00402614
rs6916318	3	rs6929547	-0.019411	0.00202582	1.46682e-16	0.00436413
rs6916318	3	rs9401933	-0.0194299	0.00202591	1.3754e-16	0.00445535
rs6916318	3	rs1930941	-0.0194389	0.00202589	1.33165e-16	0.0042546
rs6916318	3	rs997112	-0.0194555	0.00202621	1.26838e-16	0.00431579
rs6916318	3	rs6913010	-0.0195456	0.00202711	9.48136e-17	0.00448327
rs6916318	3	rs4897200	-0.0192803	0.00202255	2.08958e-16	0.00427431
rs6916318	3	rs9388543	-0.0195364	0.00202713	9.80501e-17	0.00440246
rs6916318	3	rs9401934	-0.0195435	0.00202729	9.60865e-17	0.00445255
rs6916318	3	rs12176348	-0.0192822	0.00202298	2.10627e-16	0.00431963
rs6916318	1	rs6916318	0.0277848	0.00201513	1.41905e-32	0.387534
rs6916318	1	rs1936800	0.027233	0.0020118	1.85532e-31	0.0436694
rs6916318	1	rs1936801	0.0271947	0.00201155	2.21206e-31	0.0377666
rs6916318	1	rs2800708	0.0272471	0.00201356	1.94853e-31	0.0394513
rs6916318	1	rs2800709	0.0271598	0.00201188	2.69426e-31	0.0403229
rs6916318	2	rs577721086	0.0616151	0.00467286	6.20166e-30	0.24275	RSPO3	5_prime_UTR_variant
rs6916318	1	rs71543110	0.0271147	0.00201367	3.81429e-31	0.0377859
rs6916318	1	rs9482771	0.02708	0.00200959	3.44645e-31	0.0667102
rs6916318	1	rs1474696	0.0270105	0.00200976	4.93801e-31	0.0317944
rs6916318	1	rs2745352	0.0270048	0.0020097	5.0596e-31	0.0311563
rs6916318	1	rs1936805	0.0270348	0.00200893	4.13695e-31	0.0388446
rs6916318	1	rs1967685	0.0270294	0.00200888	4.23406e-31	0.0380304
rs6916318	1	rs2800710	0.0270231	0.00200866	4.30596e-31	0.0377933
rs6916318	1	rs9491696	0.0269806	0.00200959	5.67134e-31	0.0474003
rs6916318	1	rs2745353	0.0270239	0.00200862	4.27865e-31	0.0383462
rs6916318	2	rs72959041	0.0622923	0.00469519	2.76714e-30	0.758679
rs6916318	1	rs2186037	0.0269842	0.00200895	5.33374e-31	0.031186
rs6916318	1	rs7766106	0.0269671	0.00200828	5.55788e-31	0.0431769
rs13269725	2	rs1481801	-0.0110889	0.00208639	4.62258e-06	0.0534527
rs13269725	2	rs1979454	-0.0111027	0.0020864	4.49879e-06	0.0551477
rs13269725	2	rs1481796	-0.0106354	0.00208009	1.04739e-05	0.0294742
rs13269725	2	rs7837005	-0.0110726	0.00208294	4.60344e-06	0.0704112
rs13269725	2	rs35806380	-0.01195	0.00211453	1.10881e-06	0.354686
rs13269725	2	rs13251367	-0.0120099	0.00210936	9.21487e-07	0.408661
rs13269725	1	8:72395582_AAGCCCT_A	0.0373767	0.00382516	3.68636e-17	0.0370233
rs13269725	1	rs28446899	0.0371061	0.00381646	5.2673e-17	0.0218408
rs13269725	1	rs555234816	0.0375592	0.00383912	3.37389e-17	0.0392167
rs13269725	1	rs10096191	0.0364005	0.00375537	6.54645e-17	0.0278962
rs13269725	1	rs28678001	0.0365373	0.00375718	5.1903e-17	0.0367036
rs13269725	1	rs35510588	0.0366378	0.00375745	4.2881e-17	0.0466758
rs13269725	1	rs12334481	0.0364878	0.00375636	5.62724e-17	0.0331451
rs13269725	1	rs7000496	0.0366608	0.00375734	4.09076e-17	0.0488023
rs13269725	1	rs71525127	0.036583	0.00375804	4.82604e-17	0.0403884
rs13269725	1	rs12334548	0.0366862	0.00375972	4.07338e-17	0.0508235
rs13269725	1	rs34221820	0.0366469	0.00375945	4.3757e-17	0.0464269
rs13269725	1	rs34082903	0.0371752	0.00381274	4.30152e-17	0.0409092
rs13269725	1	rs10097671	0.0368861	0.00376054	2.79697e-17	0.0819137
rs13269725	1	rs28471687	0.0371515	0.00377173	2.06026e-17	0.132921
rs13269725	1	rs13269725	0.0373956	0.00376917	1.21063e-17	0.260307	RP11-1102P16.1	5_prime_UTR_variant
rs13269725	1	rs10112467	0.0372778	0.00386871	9.93029e-17	0.0218366
rs2306363	1	rs2306363	-0.0234201	0.00250467	7.63957e-16	0.997692	SIPA1	5_prime_UTR_variant
rs2306363	2	rs2302884	0.0168477	0.00238875	1.20652e-09	0.292261
rs2306363	2	rs2302883	0.01685	0.00238888	1.20284e-09	0.294095
rs2306363	2	rs11227395	0.0165093	0.00238475	2.41249e-09	0.130595
rs2306363	2	rs10791845	0.0167252	0.00239011	1.62216e-09	0.240806
12:122515547_ATTTTTC_A	5	rs28489288	0.0108167	0.00282437	0.000963012	0.0119542
12:122515547_ATTTTTC_A	5	rs28594507	0.0108261	0.00282391	0.000951379	0.0119644
12:122515547_ATTTTTC_A	5	rs28552516	0.0108606	0.00281597	0.000886068	0.0130455
12:122515547_ATTTTTC_A	5	rs10840651	0.0109869	0.00281949	0.00078262	0.0151704
12:122515547_ATTTTTC_A	5	rs185265947	0.0109951	0.00281989	0.000776847	0.0152566
12:122515547_ATTTTTC_A	5	rs10840610	0.0110265	0.00282067	0.000752856	0.01594
12:122515547_ATTTTTC_A	5	rs12319633	0.0110755	0.00282079	0.000713401	0.0171044
12:122515547_ATTTTTC_A	5	rs11043181	0.011035	0.00282103	0.000746977	0.0162377
12:122515547_ATTTTTC_A	5	rs12304179	0.0109893	0.00282171	0.000788026	0.0150693
12:122515547_ATTTTTC_A	5	rs12315280	0.0109942	0.00282195	0.000784627	0.0151382
12:122515547_ATTTTTC_A	5	rs7485243	0.0112121	0.00288462	0.000807181	0.0168249
12:122515547_ATTTTTC_A	5	rs372524453	0.0109789	0.0029082	0.00113774	0.00974917
12:122515547_ATTTTTC_A	5	rs10770183	0.0108249	0.00288117	0.00120163	0.0102455
12:122515547_ATTTTTC_A	5	rs11502393	0.00949848	0.00261567	0.00174739	0.00431145
12:122515547_ATTTTTC_A	5	rs782541307	0.0109803	0.00288824	0.00104933	0.0113248
12:122515547_ATTTTTC_A	5	rs7484839	0.0108416	0.00288195	0.00118446	0.0102896
12:122515547_ATTTTTC_A	5	rs7398511	0.0111069	0.00268507	0.000363111	0.0274939
12:122515547_ATTTTTC_A	5	rs11043296	0.0108238	0.00288176	0.00120584	0.0100258
12:122515547_ATTTTTC_A	5	rs11043306	0.010794	0.00288172	0.00124377	0.00971232
12:122515547_ATTTTTC_A	5	rs3741595	0.0110524	0.00271914	0.00045903	0.0155117
12:122515547_ATTTTTC_A	5	rs35558190	0.0112827	0.00269024	0.000300303	0.0343834
12:122515547_ATTTTTC_A	5	rs4760125	0.0111413	0.00268439	0.000346925	0.0293173
12:122515547_ATTTTTC_A	5	rs111981508	0.0111584	0.00268426	0.000339483	0.0297373
12:122515547_ATTTTTC_A	5	rs1983269	0.0109212	0.00287975	0.00107959	0.0115101
12:122515547_ATTTTTC_A	5	12:122082591_CACTG_C	0.0107107	0.00288687	0.00138385	0.0079364
12:122515547_ATTTTTC_A	5	rs11043308	0.0108434	0.00288699	0.00120589	0.00945073
12:122515547_ATTTTTC_A	5	rs111639119	0.0111726	0.00268374	0.000332692	0.0307649
12:122515547_ATTTTTC_A	5	rs112456708	0.0111717	0.00268375	0.000333088	0.0307191
12:122515547_ATTTTTC_A	5	rs11614109	0.0108482	0.00288155	0.00117436	0.0103288
12:122515547_ATTTTTC_A	5	rs10840650	0.0108659	0.00288108	0.00115053	0.0106743
12:122515547_ATTTTTC_A	5	rs10770190	0.0098093	0.00261169	0.00120594	0.00657546
12:122515547_ATTTTTC_A	5	rs12308869	0.0112363	0.00268259	0.000305712	0.0339977
12:122515547_ATTTTTC_A	5	rs12322922	0.0107982	0.00287722	0.00121666	0.00996899
12:122515547_ATTTTTC_A	5	rs1113409	0.011238	0.00268248	0.000304889	0.034115
12:122515547_ATTTTTC_A	5	rs111232801	0.0113412	0.00268174	0.000267113	0.0420424
12:122515547_ATTTTTC_A	5	rs12229447	0.0114092	0.00268098	0.000244277	0.0467783
12:122515547_ATTTTTC_A	5	rs11043316	0.0110348	0.00288136	0.000963166	0.0129444
12:122515547_ATTTTTC_A	5	rs11829285	0.0115004	0.0026813	0.000218113	0.0528555
12:122515547_ATTTTTC_A	5	rs116201316	0.0113224	0.00267844	0.000268706	0.0413783
12:122515547_ATTTTTC_A	5	rs112111290	0.0113547	0.00267923	0.000259148	0.0429367
12:122515547_ATTTTTC_A	5	rs75128848	0.010849	0.00288329	0.00118146	0.0106005
12:122515547_ATTTTTC_A	5	rs117592564	0.01179	0.00302586	0.000783497	0.0263853
12:122515547_ATTTTTC_A	5	rs4760118	0.011927	0.00299671	0.000602148	0.0342203
12:122515547_ATTTTTC_A	5	rs4760117	0.011836	0.00299699	0.000663694	0.0300276
12:122515547_ATTTTTC_A	5	rs73227958	0.0119472	0.00279364	0.000227574	0.072645
12:122515547_ATTTTTC_A	4	rs12314700	0.0175471	0.00259126	5.31822e-09	0.0153413
12:122515547_ATTTTTC_A	4	rs11043307	0.0171177	0.00256848	9.21561e-09	0.0132878
12:122515547_ATTTTTC_A	4	rs28643366	0.0178707	0.0025821	2.43663e-09	0.035014
12:122515547_ATTTTTC_A	4	rs73217773	0.0179288	0.00254513	1.26345e-09	0.0853452
12:122515547_ATTTTTC_A	4	12:122515547_ATTTTTC_A	0.0181314	0.00256191	1.05814e-09	0.148488
12:122515547_ATTTTTC_A	4	rs36169251	0.0175352	0.00253674	2.54832e-09	0.0480872
12:122515547_ATTTTTC_A	4	rs144305620	0.0170744	0.00255652	8.56924e-09	0.0131965
12:122515547_ATTTTTC_A	4	rs201053521	0.0173211	0.00254732	4.59738e-09	0.025466
12:122515547_ATTTTTC_A	4	rs36172763	0.0172932	0.00253664	4.19491e-09	0.0274009
12:122515547_ATTTTTC_A	4	rs150430615	0.0173374	0.00253734	3.86914e-09	0.0297888
12:122515547_ATTTTTC_A	4	rs36145427	0.0172726	0.00253665	4.3768e-09	0.0262435
12:122515547_ATTTTTC_A	4	rs28622891	0.0173366	0.00253759	3.88839e-09	0.0301619
12:122515547_ATTTTTC_A	4	rs28707600	0.0174104	0.00253399	3.17445e-09	0.0377611
12:122515547_ATTTTTC_A	4	rs28478029	0.0167212	0.00252537	1.1479e-08	0.0125246
12:122515547_ATTTTTC_A	4	rs4132933	0.0175504	0.00253857	2.53503e-09	0.0453741
12:122515547_ATTTTTC_A	4	rs12299752	0.0173916	0.00253474	3.33512e-09	0.0353348
12:122515547_ATTTTTC_A	4	rs11057403	0.0167495	0.00252629	1.09765e-08	0.0125266
12:122515547_ATTTTTC_A	4	rs4075625	0.0173348	0.00253373	3.69693e-09	0.0326704
12:122515547_ATTTTTC_A	4	rs4758689	0.0173257	0.0025338	3.7706e-09	0.0320168
12:122515547_ATTTTTC_A	4	rs10847689	0.0173741	0.00253307	3.37738e-09	0.0365546
12:122515547_ATTTTTC_A	4	rs11061153	0.0173927	0.00253904	3.53617e-09	0.0342998
12:122515547_ATTTTTC_A	4	rs36045144	0.0168067	0.00252644	9.80456e-09	0.0150839
12:122515547_ATTTTTC_A	4	rs9668430	0.0169264	0.00252749	7.81064e-09	0.018166
12:122515547_ATTTTTC_A	4	rs73219860	0.0174693	0.00253851	2.99673e-09	0.041572
12:122515547_ATTTTTC_A	4	rs11057509	0.0176142	0.00254025	2.27436e-09	0.0554771
12:122515547_ATTTTTC_A	4	rs3741452	0.017729	0.00254396	1.88911e-09	0.0610203
12:122515547_ATTTTTC_A	3	rs12827843	0.00844662	0.00227007	0.00134008	0.279887	B3GNT4	5_prime_UTR_variant
12:122515547_ATTTTTC_A	3	rs12826834	0.0076568	0.00226339	0.00354627	0.0539077
12:122515547_ATTTTTC_A	3	rs12578815	0.0076762	0.00226333	0.00346244	0.0561231
12:122515547_ATTTTTC_A	3	12:122707133_AAAAAATT_A	0.0077319	0.00226537	0.00326156	0.0586841
12:122515547_ATTTTTC_A	3	rs12816499	0.0077013	0.00226313	0.00335479	0.0576443
12:122515547_ATTTTTC_A	3	rs2068223	0.00774689	0.00226134	0.00314792	0.0687788
12:122515547_ATTTTTC_A	3	rs2271408	0.00760053	0.00226702	0.00385423	0.0472249
12:122515547_ATTTTTC_A	3	rs1967291	0.00758391	0.00226073	0.00383317	0.0446178
12:122515547_ATTTTTC_A	3	rs138785288	0.00745626	0.00225623	0.00439172	0.0367343
12:122515547_ATTTTTC_A	3	rs77477318	0.00745	0.00225527	0.00440795	0.0366408
12:122515547_ATTTTTC_A	3	rs540541597	0.00758739	0.00225577	0.0037406	0.0570849
12:122515547_ATTTTTC_A	3	rs12809220	0.00751575	0.00225364	0.0040455	0.0458574
12:122515547_ATTTTTC_A	3	rs2271409	0.00746762	0.00225331	0.00428208	0.0396697
12:122515547_ATTTTTC_A	3	rs6488906	0.00745907	0.00225309	0.00432244	0.0373562
12:122515547_ATTTTTC_A	3	rs12824398	0.00760793	0.00227148	0.00388938	0.0465932
12:122515547_ATTTTTC_A	2	rs191776585	0.0374368	0.00661182	1.05801e-06	0.976749
12:122515547_ATTTTTC_A	1	rs116896792	0.0299356	0.00348291	1.27658e-13	0.645481
12:122515547_ATTTTTC_A	1	rs12369179	0.0298183	0.00349452	1.90899e-13	0.35238
rs114165349	3	rs737465	-0.00934884	0.00225965	0.000362203	0.0888983
rs114165349	3	rs11580180	-0.00953189	0.0022604	0.000278178	0.125497
rs114165349	3	rs6685701	-0.00927164	0.00225903	0.000403606	0.0760865
rs114165349	3	rs921893	-0.00873854	0.00225007	0.000815203	0.0276418
rs114165349	3	rs4970486	-0.00923989	0.00226129	0.000428164	0.068273
rs114165349	3	rs2278978	-0.00929064	0.00226119	0.000397743	0.0757408
rs114165349	3	rs4443935	-0.00945141	0.00224588	0.000286256	0.189706
rs114165349	3	rs10902750	-0.00942567	0.00224563	0.000296939	0.178699
rs114165349	3	rs4970489	-0.00901574	0.00223431	0.000504915	0.0847862
rs114165349	3	rs389548	-0.00938577	0.00228338	0.000395503	0.0594413
rs114165349	2	rs35917448	0.041364	0.00367775	3.17962e-22	0.00913219
rs114165349	2	rs35161452	0.0402322	0.00363902	1.57795e-21	0.00435535
rs114165349	2	rs12738345	0.0402117	0.00363867	1.63895e-21	0.00425069
rs114165349	2	rs777259880	0.0413315	0.00367498	3.18918e-22	0.00977183
rs114165349	2	rs35738294	0.0414285	0.00367204	2.36371e-22	0.0116111
rs114165349	2	rs71636769	0.0414273	0.00367206	2.37171e-22	0.0115866
rs114165349	2	rs71636770	0.041426	0.00367209	2.38063e-22	0.0115584
rs114165349	1	rs114165349	0.0919584	0.00670681	3.13053e-32	0.950335	ARID1A	Distance to gene: -609bp
rs114165349	2	rs34585496	0.0413446	0.00367042	2.74972e-22	0.0106434
rs114165349	2	rs4579782	0.0415034	0.00367122	1.94607e-22	0.0133045
rs114165349	2	rs57217461	0.0415272	0.00367125	1.84368e-22	0.0137838
rs114165349	2	rs12743862	0.0412491	0.00366878	3.28394e-22	0.00966678
rs114165349	2	rs12744003	0.0413294	0.00367027	2.83673e-22	0.0104338
rs114165349	2	rs77408691	0.0413064	0.00367004	2.973e-22	0.0101259
rs114165349	2	rs71514277	0.0413803	0.0036758	2.91225e-22	0.00968389
rs114165349	2	rs34423276	0.0413037	0.00367	2.98867e-22	0.0100926
rs114165349	2	rs12724159	0.0413055	0.00367135	3.08209e-22	0.00989529
rs114165349	2	rs12737407	0.0413448	0.00367024	2.73531e-22	0.0106767
rs114165349	2	rs12737912	0.0412951	0.00366986	3.0373e-22	0.0099878
rs114165349	2	rs190077222	0.0412951	0.00366986	3.0373e-22	0.0099878
rs114165349	2	rs12729444	0.0412234	0.00366928	3.52935e-22	0.00908414
rs114165349	2	rs12726081	0.0412899	0.0036698	3.07054e-22	0.00992192
rs114165349	2	rs12730386	0.041284	0.00366979	3.11114e-22	0.00983837
rs114165349	2	rs79568175	0.0413039	0.00367017	2.99991e-22	0.0100657
rs114165349	2	rs71581091	0.0412483	0.00366973	3.37137e-22	0.00934917
rs114165349	2	rs12726287	0.0412833	0.0036698	3.11582e-22	0.0098267
rs114165349	2	rs12756154	0.0412302	0.00366942	3.4859e-22	0.00916195
rs114165349	2	rs35407375	0.0412255	0.00366941	3.52405e-22	0.00910131
rs114165349	2	rs78533482	0.0412125	0.00366867	3.56129e-22	0.0091445
rs114165349	2	rs566260414	0.0390156	0.00355676	3.22201e-21	0.00399967
rs114165349	2	rs34517168	0.0412917	0.00366987	3.06248e-22	0.00993662
rs114165349	2	rs80036989	0.0412895	0.00366987	3.07746e-22	0.00990471
rs114165349	2	rs12756074	0.0412857	0.00366984	3.10182e-22	0.00985473
rs114165349	2	rs12756102	0.0412872	0.00366984	3.09135e-22	0.00987635
rs114165349	2	rs35041418	0.0412064	0.00366848	3.59352e-22	0.00912849
rs114165349	2	rs12739212	0.0412077	0.00366849	3.58409e-22	0.00914421
rs114165349	2	rs35617712	0.0413251	0.00367016	2.85704e-22	0.0103854
rs114165349	2	rs71636773	0.0412843	0.00366985	3.11231e-22	0.00983298
rs114165349	2	rs60401377	0.0413213	0.0036702	2.88505e-22	0.0103208
rs114165349	2	rs35145624	0.0413208	0.0036702	2.8883e-22	0.0103132
rs114165349	2	rs58125411	0.0413522	0.00366826	2.55469e-22	0.0113698
rs114165349	2	rs35256560	0.041341	0.00367062	2.78713e-22	0.0105504
rs114165349	2	rs34576193	0.0413709	0.00367043	2.58944e-22	0.0110612
rs114165349	2	rs56932185	0.0413727	0.00367126	2.63454e-22	0.0109383
rs114165349	2	rs41303629	0.0413686	0.00367059	2.61287e-22	0.0109943
rs114165349	2	rs145416147	0.0412117	0.00366877	3.57737e-22	0.00898906
rs114165349	2	rs34216334	0.0412772	0.0036699	3.1689e-22	0.00972363
rs114165349	2	rs35095113	0.0413851	0.00366901	2.41483e-22	0.0115681
rs114165349	2	rs34026879	0.0412695	0.00366986	3.22167e-22	0.00962142
rs114165349	2	rs34693293	0.0412721	0.00366989	3.20478e-22	0.00965319
rs114165349	2	rs35560426	0.0411067	0.00366928	4.61246e-22	0.00769504
rs114165349	2	rs58421016	0.0412708	0.00366989	3.21563e-22	0.00963492
rs114165349	2	rs71581097	0.0412465	0.00366995	3.40443e-22	0.00929138
rs114165349	2	rs34014719	0.0412702	0.00366989	3.21925e-22	0.0096265
rs114165349	2	rs12752833	0.0412576	0.00366978	3.30372e-22	0.00946861
rs114165349	2	1:27074342_AAAAC_A	0.0412838	0.00367014	3.14048e-22	0.00977912
rs114165349	2	rs367683968	0.0411838	0.00367689	4.69985e-22	0.00687602
rs114165349	2	rs115772301	0.0412696	0.00366988	3.22409e-22	0.00961967
rs114165349	2	rs34909427	0.041269	0.00366988	3.22772e-22	0.00961126
rs114165349	2	rs12735646	0.0412457	0.00366981	3.39805e-22	0.00930182
rs114165349	2	rs59715866	0.0412685	0.00366988	3.23136e-22	0.00960427
rs114165349	2	rs12737946	0.0413315	0.0036711	2.88505e-22	0.0101054
rs114165349	2	rs12742115	0.0411702	0.0036691	3.96788e-22	0.00839063
rs114165349	2	rs71636775	0.0413234	0.0036711	2.93861e-22	0.00998629
rs114165349	2	rs71636776	0.0420571	0.00370537	1.32461e-22	0.00932127
rs114165349	2	rs36053809	0.0412382	0.00366987	3.46373e-22	0.00933331
rs114165349	2	rs12731749	0.04138	0.0036712	2.58556e-22	0.0108343
rs114165349	2	rs35021342	0.0413963	0.00366922	2.36638e-22	0.0117954
rs114165349	2	rs34885854	0.0413505	0.00367114	2.76421e-22	0.0104743
rs114165349	2	rs201898727	0.0413128	0.00367031	2.95077e-22	0.0102626
rs114165349	2	rs71636777	0.0412806	0.00366995	3.14756e-22	0.00984827
rs114165349	2	rs34681611	0.0412785	0.00366996	3.16414e-22	0.0098165
rs114165349	2	rs12738070	0.0407399	0.00365792	7.98842e-22	0.00586503
rs114165349	2	rs12747603	0.0412752	0.00367003	3.19397e-22	0.00975811
rs114165349	2	rs34397747	0.0404264	0.00364776	1.26297e-21	0.00513859
rs114165349	2	rs34201939	0.0411485	0.00366858	4.11656e-22	0.00845563
rs114165349	2	rs74825034	0.0413015	0.00367017	3.01684e-22	0.0101173
rs114165349	2	rs34618114	0.0413328	0.00367072	2.8474e-22	0.0100825
rs114165349	2	rs76500846	0.0412731	0.00367048	3.24716e-22	0.00927885
rs114165349	2	rs34951175	0.041344	0.00367067	2.77148e-22	0.0102578
rs114165349	2	rs60798877	0.0413069	0.00367088	3.03502e-22	0.00968263
rs114165349	2	rs12685	0.0413631	0.0036709	2.66838e-22	0.0105097
rs114165349	2	rs71636779	0.0413369	0.00367143	2.87317e-22	0.0100252
rs114165349	2	rs71636780	0.0413608	0.00367142	2.71893e-22	0.0103844
rs114165349	2	rs35615194	0.0412838	0.00369012	5.2463e-22	0.00569138
rs114165349	2	rs115960004	0.041292	0.00369074	5.23056e-22	0.00574216
rs114165349	2	rs112535818	0.0412718	0.00368927	5.27592e-22	0.00580178
rs114165349	2	rs57189461	0.0413218	0.00369061	4.87048e-22	0.0059887
rs114165349	2	rs71636782	0.0413306	0.00369097	4.81775e-22	0.00589211
rs114165349	2	rs35538083	0.0413438	0.00368959	4.51312e-22	0.00650869
rs114165349	2	rs12748152	0.0411933	0.00368924	6.30109e-22	0.00533914
rs114165349	2	rs71636783	0.0412605	0.00368798	5.23842e-22	0.00604079
rs114165349	2	rs35583548	0.0412369	0.00368855	5.60674e-22	0.00580507
rs114165349	2	rs35131841	0.0413398	0.00369016	4.62112e-22	0.00641211
rs114165349	2	rs12728091	0.0413717	0.00369007	4.28688e-22	0.00663035
rs114165349	2	rs34716450	0.0412569	0.00368908	5.43065e-22	0.00616187
rs114165349	2	rs12760759	0.0412657	0.00369234	5.78202e-22	0.00558303
rs114165349	2	rs772924466	0.0410417	0.00369115	9.32479e-22	0.00450616
rs114165349	2	rs111707709	0.0410442	0.00368913	8.81416e-22	0.00479389
rs114165349	2	rs17162311	0.0410601	0.00368922	8.5213e-22	0.00488715
rs114165349	2	rs17162313	0.0410592	0.00368937	8.56943e-22	0.00483296
rs114165349	2	rs71636786	0.0411259	0.00368479	6.55936e-22	0.00557199
rs114165349	2	rs41307935	0.0410329	0.00368966	9.16169e-22	0.00469407
rs114165349	2	rs34556682	0.0416831	0.00370478	3.07169e-22	0.00900425
rs114165349	2	1:27187875_CT_C	0.0412072	0.00371139	1.06583e-21	0.00593076
rs114165349	2	rs529753990	0.0415528	0.00370931	4.63676e-22	0.00807087
rs114165349	2	1:27187880_GT_G	0.0415528	0.00370931	4.63676e-22	0.00807087
rs114165349	2	rs34889971	0.0415935	0.00370234	3.53996e-22	0.0084402
rs114165349	2	rs547605019	0.0415227	0.00370848	4.86135e-22	0.00808095
rs114165349	2	rs71636789	0.0415075	0.00370843	5.02463e-22	0.00791057
rs114165349	2	1:27194678_AT_A	0.0415075	0.00370843	5.02463e-22	0.00791057
rs114165349	2	rs12753968	0.0415801	0.00370429	3.83606e-22	0.00800431
rs114165349	2	rs34696599	0.0415221	0.00370389	4.33218e-22	0.00741962
rs114165349	2	rs34353981	0.0415711	0.00370601	4.09038e-22	0.00773994
rs114165349	2	rs34460334	0.0414637	0.00370878	5.60043e-22	0.00582799
rs114165349	2	rs11555809	0.0409013	0.00371895	2.54412e-21	0.00357815
rs114165349	2	rs12741472	0.0407587	0.00371697	3.32652e-21	0.00313404
rs114165349	2	rs34339345	0.0407484	0.0037176	3.45642e-21	0.00307394
rs114165349	2	rs34026565	0.0406316	0.00371559	4.26228e-21	0.00277013
rs114165349	2	rs12739698	0.0406797	0.00371686	3.95236e-21	0.00287464
rs114165349	2	rs71636794	0.0405794	0.00371575	4.80119e-21	0.00261616
rs114165349	2	rs12756289	0.0403721	0.00370574	5.96308e-21	0.00267263
rs114165349	2	rs17162339	0.0403699	0.00370609	6.04426e-21	0.00282458
rs114165349	2	rs12728150	0.0403628	0.00370413	5.85653e-21	0.00284764
rs114165349	2	rs56139710	0.0403705	0.00370427	5.77787e-21	0.00286692
rs114165349	2	rs11807824	0.0403663	0.00370419	5.81926e-21	0.0028565
rs114165349	2	rs112736105	0.040507	0.00370193	4.03485e-21	0.00349079
rs114165349	2	rs34473788	0.0403095	0.00370431	6.61446e-21	0.00265422
rs114165349	2	rs145685168	0.0401611	0.0036887	6.3087e-21	0.0036246
rs114165349	2	rs35962879	0.0402281	0.00370155	7.40901e-21	0.00266086
rs114165349	2	rs61457762	0.0402214	0.00370161	7.52965e-21	0.00264024
rs114165349	2	rs754333561	0.0402977	0.00370909	7.61498e-21	0.00256931
rs114165349	2	rs6656815	0.0405098	0.00370711	4.54671e-21	0.00333256
rs4675812	1	rs4675812	-0.0167781	0.00204501	1.52803e-12	0.999238	FARP2	Distance to gene: 100018bp
rs2067819	4	rs59447614	-0.0174283	0.00420799	0.000356975	0.969916	PPARG	Distance to gene: -25914bp
rs2067819	3	rs144245495	0.0683654	0.0141634	3.17408e-05	0.0221147
rs2067819	1	rs2067819	-0.024057	0.00244208	2.04465e-17	0.547577	PPARG	Distance to gene: 30184bp
rs2067819	1	rs35240997	-0.0240458	0.00244548	2.34172e-17	0.451818
rs2067819	3	rs147070419	0.0649284	0.0121063	3.7848e-06	0.262395
rs2067819	3	rs139600536	0.0757529	0.0147437	9.47755e-06	0.103729
rs2067819	3	rs142397996	0.0660244	0.0119816	2.03571e-06	0.553342
rs2067819	3	rs141885301	0.0577821	0.0125371	7.10666e-05	0.0176928
rs7640648	1	rs75413736	0.0199526	0.0032604	1.32811e-07	0.0508827
rs7640648	1	rs60855424	0.0198483	0.00325914	1.52604e-07	0.042691
rs7640648	1	rs4632485	0.0198126	0.00325906	1.60511e-07	0.0400338
rs7640648	1	rs2044756	0.0195498	0.00320133	1.41097e-07	0.0456537
rs7640648	1	rs2044754	0.0196336	0.00320222	1.25767e-07	0.0525506
rs7640648	1	rs2044753	0.0195481	0.00320146	1.41613e-07	0.0450066
rs7640648	1	rs113967141	0.0207594	0.00327016	4.45329e-08	0.204803
rs7640648	1	rs73148324	0.0203636	0.00326749	7.79007e-08	0.0992089
rs7640648	1	rs73148326	0.0204396	0.00325727	6.34185e-08	0.129296
rs7640648	1	rs7640648	0.0209101	0.00327238	3.63273e-08	0.260095	THRB	Distance to gene: 155026bp
rs62271373	1	rs62271373	0.0460739	0.00429984	2.55585e-20	0.954061	TSC22D2	Distance to gene: -59580bp
rs145766974	1	rs1484322	-0.01317	0.0020832	5.05557e-08	0.0537115
rs145766974	1	rs34627430	-0.013171	0.00208306	5.03373e-08	0.054005
rs145766974	1	rs2200297	-0.013177	0.00208316	4.97161e-08	0.0548493
rs145766974	1	rs35552826	-0.0132197	0.00208232	4.44443e-08	0.0634924
rs145766974	1	rs7655103	-0.0131759	0.00208325	4.9907e-08	0.0547857
rs145766974	1	rs13140674	-0.0131547	0.00208331	5.24727e-08	0.0514977
rs145766974	1	rs56220646	-0.0131848	0.00209726	5.99728e-08	0.0447284
rs145766974	1	rs12054545	-0.0132214	0.00209812	5.58259e-08	0.048765
rs145766974	1	rs7670291	-0.0133368	0.00207495	3.01983e-08	0.0692742
rs145766974	1	rs62310070	-0.0131743	0.00208207	4.92344e-08	0.0543853
rs145766974	1	rs12505675	-0.0134801	0.00207276	2.07356e-08	0.135531
rs145766974	1	rs12507502	-0.013492	0.00207298	2.02224e-08	0.140075
rs145766974	1	rs34258469	-0.0135692	0.00207409	1.7086e-08	0.172325	UBE2K	Distance to gene: 63497bp
rs60803019	3	rs148500458	-0.042334	0.00409368	4.92953e-19	0.0499623
rs60803019	3	rs60803019	-0.0431576	0.0040584	4.89816e-20	0.349732	AC022431.2	Distance to gene: 1023bp
rs60803019	3	rs58285006	-0.0429539	0.00405445	6.73411e-20	0.183215
rs60803019	3	rs61335963	-0.0429123	0.00405484	7.36702e-20	0.155152
rs60803019	3	rs7729767	-0.0427184	0.00405776	1.1432e-19	0.076285
rs60803019	3	rs72754152	-0.0424956	0.00406752	2.14903e-19	0.124044
rs60803019	3	rs77268629	-0.0423403	0.00406972	3.02917e-19	0.0550589
rs60803019	2	rs455660	0.0261854	0.00258605	2.5944e-18	1	AC022431.2	Distance to gene: 9496bp
rs60803019	4	rs30335	-0.00755505	0.00206532	0.0016154	0.113651
rs60803019	4	rs2448428	-0.00763017	0.00206384	0.00143889	0.139618
rs60803019	4	rs457587	-0.00767559	0.00205826	0.0013072	0.0787084
rs60803019	4	rs2431116	-0.00770716	0.00204787	0.00117866	0.6296	AC022431.2	Distance to gene: 39589bp
rs60803019	1	rs11429307	0.046107	0.00255947	2.25627e-54	0.871867	AC022431.2	Distance to gene: 49633bp
rs60803019	1	rs3936511	0.0456551	0.00254622	6.932e-54	0.0566679
rs60803019	1	rs28650790	0.045696	0.0025471	6.07447e-54	0.0648863
rs60803019	6	rs12659430	0.0108653	0.00332592	0.00486384	0.00594282
rs60803019	6	rs62355881	0.0108594	0.00332593	0.00488747	0.00511264
rs60803019	6	rs2113084	0.0108314	0.00332609	0.00500099	0.00489669
rs60803019	6	rs62355899	0.0110587	0.00332367	0.00413101	0.00994797
rs60803019	6	rs10513090	0.0111287	0.00332675	0.00393337	0.0110097
rs60803019	6	rs12654176	0.0123502	0.00331051	0.00130158	0.0864997
rs60803019	6	5:56058696_AATG_A	0.0121027	0.00331935	0.00167335	0.0602168
rs60803019	6	rs62355905	0.0115833	0.00375487	0.00783629	0.00503411
rs60803019	6	rs72756091	0.0123777	0.00332225	0.0013208	0.100014
rs60803019	6	rs12657172	0.0121812	0.00332335	0.00158109	0.0795271
rs60803019	6	rs16886260	0.0121737	0.00332472	0.00159867	0.0770964
rs60803019	6	rs16886263	0.0121709	0.00332468	0.00160254	0.0767508
rs60803019	6	rs56008823	0.012175	0.00332489	0.00159783	0.0764848
rs60803019	6	rs140923332	0.0122664	0.0033577	0.00163871	0.165036
rs60803019	6	5:56079041_CA_C	0.0108958	0.00379888	0.013427	0.00375626
rs60803019	6	rs62355912	0.0109579	0.00379709	0.0128644	0.00366723
rs60803019	6	rs56309635	0.0110544	0.00379662	0.0120821	0.00416713
rs60803019	6	rs186852280	0.010985	0.00379759	0.0126553	0.00381755
rs60803019	6	rs62358073	0.0113215	0.00334445	0.00352418	0.0344182
rs60803019	6	rs72758096	0.0116408	0.0033438	0.00269298	0.0565691
rs60803019	6	rs3736430	0.0116543	0.00334384	0.00266282	0.0573789
rs60803019	6	rs59715006	0.010361	0.00332642	0.00725712	0.0127936
rs60803019	6	rs61663138	0.0103622	0.00332634	0.00724899	0.0128231
rs60803019	5	rs252897	-0.0115488	0.00232738	1.89248e-05	0.0382034
rs60803019	5	rs10684065	-0.0115733	0.00232685	1.80906e-05	0.0425232
rs60803019	5	rs252893	-0.0115551	0.0023268	1.86406e-05	0.0395576
rs60803019	5	rs173763	-0.011554	0.00232676	1.8666e-05	0.0394646
rs60803019	5	rs189695	-0.0115162	0.002327	1.99193e-05	0.0362568
rs60803019	5	rs252889	-0.011549	0.00232693	1.88511e-05	0.0388672
rs60803019	5	rs832531	-0.0115501	0.00232709	1.88416e-05	0.0388983
rs60803019	5	5:56232043_CA_C	0.0116073	0.00232861	1.73466e-05	0.0344435
rs60803019	5	rs2591970	0.0115238	0.00232798	1.9827e-05	0.0345857
rs60803019	5	rs2591969	0.0115373	0.00232759	1.93253e-05	0.0357455
rs60803019	5	rs2591968	0.011553	0.0023277	1.88452e-05	0.0387564
rs60803019	5	rs2591967	0.0115513	0.00232771	1.88997e-05	0.03858
rs60803019	5	rs2591966	0.0112594	0.00233019	3.11397e-05	0.0124353
rs60803019	5	rs2591964	0.0115489	0.00232798	1.9018e-05	0.038177
rs60803019	5	rs2591958	0.0115075	0.00232824	2.04149e-05	0.0337407
rs60803019	5	rs562182635	0.0114863	0.00233031	2.15049e-05	0.0320665
rs60803019	5	rs72644088	0.0115293	0.00232834	1.9706e-05	0.0357532
rs60803019	5	rs2255726	0.011571	0.00232862	1.84266e-05	0.0374772
rs60803019	5	rs2591957	0.0115707	0.00232863	1.84396e-05	0.0374431
rs60803019	5	rs2591956	0.0114757	0.00232927	2.16979e-05	0.0307414
rs60803019	5	rs2591955	0.0114732	0.00232942	2.18151e-05	0.0304848
rs60803019	5	rs2591954	0.0114753	0.00232945	2.17429e-05	0.0306392
rs60803019	5	rs906631	0.0115212	0.0023298	2.02105e-05	0.0336517
rs60803019	5	rs78554256	0.0114141	0.0023325	2.46466e-05	0.0261055
rs60803019	5	rs2441132	0.0114177	0.00247663	7.07353e-05	0.0167643
rs60803019	5	rs7702800	-0.0115864	0.00247508	5.45917e-05	0.0235428
rs60803019	5	rs7722803	-0.0113846	0.00247643	7.41343e-05	0.0149294
rs60803019	5	rs7736675	-0.011349	0.00247618	7.79576e-05	0.014042
rs60803019	5	rs872372	-0.0113637	0.00247623	7.6336e-05	0.0144966
rs60803019	5	rs1002473	-0.0113644	0.00247627	7.62671e-05	0.0145144
rs60803019	5	rs1002474	-0.0113644	0.00247627	7.62671e-05	0.0145144
rs60803019	5	rs1567304	-0.0113664	0.0024763	7.60636e-05	0.0145788
rs4410790	1	rs4410790	0.0175875	0.00208651	3.71354e-13	0.880268	AHR	Distance to gene: -53667bp
rs4410790	1	rs6968554	0.0171547	0.0020892	1.46608e-12	0.0688369
rs4410790	1	rs2106727	0.017141	0.00209002	1.55735e-12	0.052389
rs4410790	3	rs4458755	0.000267993	0.00242713	0.924177	0.0190994
rs4410790	3	rs2078981	0.000269239	0.00242458	0.923746	0.0183021
rs4410790	3	rs79826241	-0.00129381	0.00239228	0.641092	0.018676
rs4410790	3	rs2167957	-0.00278388	0.00231551	0.300054	0.186353
rs4410790	3	rs10232412	-0.00258027	0.00229629	0.332763	0.196759
rs4410790	3	rs6965584	-0.0023633	0.00227662	0.370906	0.315908
rs4410790	3	rs34122054	-0.000914825	0.00233759	0.735866	0.036988
rs4410790	3	rs4721597	-0.000788587	0.00233031	0.770522	0.0288865
rs4410790	3	rs4721598	-0.000595506	0.00232119	0.824985	0.0138817
rs4410790	3	rs4721599	-0.000977927	0.00233411	0.717996	0.0429939
rs4410790	3	rs6947693	-0.00116305	0.00233517	0.6677	0.061556
rs4410790	3	rs6977646	-0.000956137	0.00233805	0.724466	0.0272903
rs4410790	2	rs2723574	0.0141529	0.00203834	2.16534e-09	0.00955201
rs4410790	2	rs2537574	0.014067	0.00203783	2.67991e-09	0.008101
rs4410790	2	rs9969319	-0.0145298	0.00207695	1.6387e-09	0.323467
rs4410790	2	rs2080058	-0.0144685	0.00207687	1.91478e-09	0.273353
rs4410790	2	rs10228234	-0.0145421	0.00207698	1.58881e-09	0.346453
rs296886	1	rs4601411	0.0204254	0.00242947	4.26613e-13	0.0135867
rs296886	1	rs7855177	0.0202939	0.00243176	6.31975e-13	0.00883906
rs296886	1	rs9410887	-0.0195316	0.00230982	3.13052e-13	0.0196885
rs296886	1	rs9410888	-0.0195016	0.00230958	3.3828e-13	0.0179682
rs296886	1	rs13289566	-0.0207707	0.00243523	1.95413e-13	0.035126
rs296886	1	rs1831757	-0.019272	0.00229908	4.99632e-13	0.0118761
rs296886	1	rs11140289	-0.0193365	0.00229673	3.95795e-13	0.0152072
rs296886	1	rs10868068	-0.0193345	0.00229672	3.97927e-13	0.0151149
rs296886	1	rs13296528	-0.019225	0.00229746	5.47955e-13	0.0105933
rs296886	1	rs7033292	-0.0193447	0.00229678	3.87426e-13	0.0155887
rs296886	1	rs7861065	-0.0208634	0.0024363	1.56541e-13	0.0440332
rs296886	1	rs10868070	-0.0195094	0.00227641	1.4992e-13	0.045209
rs296886	1	rs10868071	-0.0192187	0.00229752	5.5823e-13	0.0103247
rs296886	1	rs1889113	-0.0192784	0.00229706	4.68472e-13	0.0126126
rs296886	1	rs7020300	-0.0193944	0.00229821	3.48897e-13	0.0177013
rs296886	1	rs6559751	-0.01936	0.00229826	3.84273e-13	0.0158304
rs296886	1	9:86551398_CT_C	-0.019239	0.00230314	6.00705e-13	0.00936279
rs296886	1	rs7853377	-0.0208099	0.00243593	1.78947e-13	0.0381372
rs296886	1	rs10114889	-0.0193632	0.00229828	3.81088e-13	0.0159845
rs296886	1	rs10115699	-0.0193634	0.00229825	3.80569e-13	0.0160076
rs296886	1	rs4147133	-0.0193666	0.00229837	3.78287e-13	0.0161414
rs296886	1	rs4147132	-0.0192658	0.00229914	5.08904e-13	0.0115786
rs296886	1	rs13295313	-0.020616	0.00243684	3.04665e-13	0.0204297
rs296886	1	rs28521174	-0.0208911	0.00243668	1.46713e-13	0.0486519
rs296886	1	rs7045126	-0.0193838	0.00229847	3.61499e-13	0.0170108
rs296886	1	rs2576362	-0.0193686	0.00229832	3.75805e-13	0.0162594
rs296886	1	rs2780103	-0.0194211	0.00230078	3.44113e-13	0.0180323
rs296886	1	rs796007	-0.0195087	0.0023097	3.32596e-13	0.0185909
rs296886	1	rs296886	-0.0211697	0.0024415	7.78523e-14	0.107573	HNRNPK	Distance to gene: 9030bp
rs296886	1	rs167203	-0.0211075	0.00244202	9.30982e-14	0.0867611
rs296886	1	rs796004	-0.0194731	0.00229306	2.48066e-13	0.0264498
rs296886	1	rs296887	-0.0194731	0.00229306	2.48084e-13	0.0264498
rs296886	1	rs296888	-0.0194504	0.00229317	2.65049e-13	0.0244854
rs296886	1	rs296889	-0.0194694	0.00229303	2.50469e-13	0.0261474
rs296886	1	rs296890	-0.0194929	0.00229308	2.3474e-13	0.0282814
rs296886	1	rs796003	-0.0194741	0.00229319	2.48188e-13	0.0263925
rs296886	1	rs296893	-0.0194825	0.00229307	2.4164e-13	0.0272844
rs296886	1	rs1982151	0.0194691	0.002293	2.50488e-13	0.026123
rs296886	1	rs10868080	0.0196458	0.00229424	1.57033e-13	0.0460344
rs10797115	1	rs7030895	0.0164109	0.00201893	2.44414e-12	0.203766
rs10797115	1	rs10797115	0.0165362	0.00201708	1.58922e-12	0.352731	GADD45G	Distance to gene: -28670bp
rs10797115	1	rs10797116	0.0165163	0.00201707	1.68938e-12	0.326574
rs10797115	1	rs7357754	0.0158141	0.00200912	1.16377e-11	0.0382277
rs10797115	1	rs1475535	0.0157577	0.00200975	1.39598e-11	0.0309485
rs10797115	1	rs1475536	0.0157646	0.00200973	1.36726e-11	0.0317281
rs563296	1	rs577525	0.0175958	0.00202267	6.45824e-14	0.0943829
rs563296	1	rs565108	0.0177727	0.00201968	3.32299e-14	0.224709
rs563296	1	rs5787266	0.0177203	0.00202208	4.23023e-14	0.163978
rs563296	1	rs563296	0.0178477	0.00202119	2.7115e-14	0.293067	CRTAC1	Distance to gene: 147649bp
rs563296	1	rs525651	0.017606	0.00201987	5.76828e-14	0.109331
rs563296	1	rs522110	0.0176079	0.00201992	5.74262e-14	0.110015
rs2773469	2	rs12771397	0.00991907	0.0035067	0.0147624	0.0574806
rs2773469	2	rs67234920	0.00992998	0.00350537	0.0146159	0.0585765
rs2773469	2	rs10490905	0.00989491	0.00350611	0.0149899	0.0556713
rs2773469	2	rs77768243	0.0101616	0.00354374	0.0134486	0.0597086
rs2773469	2	rs77334369	0.0101914	0.00354442	0.0131957	0.0624397
rs2773469	2	rs67728379	0.00981198	0.00350583	0.0158467	0.0499869
rs2773469	2	rs7069673	0.0100367	0.00350171	0.0134892	0.0715425
rs2773469	2	rs7070157	0.0100717	0.00350214	0.0131786	0.0744481
rs2773469	2	rs11196595	0.00591565	0.00301688	0.0909932	0.00912021
rs2773469	2	rs7090339	0.00610743	0.00301587	0.080888	0.0115186
rs2773469	2	rs7090717	0.00616436	0.00301553	0.0780645	0.0123546
rs2773469	2	rs12767463	0.00609047	0.00301669	0.0818167	0.0110652
rs2773469	2	rs10885529	0.00599171	0.00301651	0.086875	0.00977648
rs2773469	2	rs7096104	0.00609682	0.00301484	0.0813122	0.0113336
rs2773469	2	rs12416480	0.00601415	0.00301524	0.0855673	0.0101532
rs2773469	2	rs11196596	0.00591988	0.00301146	0.0901825	0.00913658
rs2773469	2	rs10885530	0.00608612	0.00301457	0.0818201	0.0113268
rs2773469	2	rs9663133	0.00605643	0.00301461	0.0833257	0.0109235
rs2773469	2	rs9664370	0.00605859	0.00301455	0.08321	0.0111294
rs2773469	2	rs12414581	0.00595994	0.00301471	0.08837	0.00977159
rs2773469	1	rs7076938	-0.022364	0.00227804	2.62651e-17	0.18223
rs2773469	2	rs12355435	0.0059584	0.00301473	0.0884547	0.00972087
rs2773469	2	rs12357112	0.00605391	0.00301462	0.0834554	0.0110385
rs2773469	2	rs2900997	0.00595784	0.00301478	0.0884894	0.00970603
rs2773469	2	rs34346890	0.00605047	0.00301467	0.0836359	0.0109552
rs2773469	1	rs2484294	-0.0224488	0.00227821	2.00478e-17	0.271805
rs2773469	1	rs740746	-0.0224328	0.00227794	2.09373e-17	0.253041
rs2773469	2	rs7895363	0.00605474	0.00301488	0.0834393	0.0109007
rs2773469	2	rs11196598	0.00602797	0.00301506	0.0848322	0.0106635
rs2773469	2	rs11196599	0.00598729	0.00301565	0.0870171	0.0101172
rs2773469	2	rs35818742	0.00599749	0.00301528	0.086442	0.0102567
rs2773469	2	rs11196600	0.00601177	0.00301502	0.0856688	0.0103334
rs2773469	2	rs7093444	0.00585202	0.00301259	0.0940556	0.00870141
rs2773469	2	rs4917671	0.00589005	0.00302423	0.0931958	0.00837229
rs2773469	2	rs4918886	0.00589114	0.00302424	0.0931359	0.00838311
rs2773469	2	rs17577066	0.00589458	0.00302432	0.0929541	0.00842059
rs2773469	2	rs11196601	0.00588939	0.00302435	0.0932454	0.00836745
rs2773469	2	rs11196602	0.00589331	0.00302444	0.0930367	0.00840532
rs2773469	2	rs17875414	0.00589507	0.00302535	0.0930385	0.00838594
rs2773469	2	rs4917673	0.00587853	0.00302459	0.0938763	0.00826031
rs2773469	2	rs11196604	0.00579715	0.00302464	0.0985197	0.00749657
rs2773469	2	rs7917421	0.00579859	0.00302473	0.0984455	0.00749409
rs2773469	2	rs7917912	0.0058032	0.0030229	0.0979745	0.00727816
rs2773469	1	rs2773469	-0.0224649	0.00227853	1.92222e-17	0.295973	ADRB1	Distance to gene: -4909bp
rs2773469	2	rs4917674	0.00586079	0.00302506	0.0949236	0.00806186
rs2773469	2	rs17875432	0.00592982	0.0030251	0.0910992	0.00876162
rs2773469	2	rs12569709	0.00585398	0.00302616	0.0954286	0.0079583
rs2773469	2	rs2050395	0.00573834	0.00302264	0.101757	0.00719246
rs2773469	2	rs17875439	0.00586769	0.00302531	0.0945621	0.00815482
rs2773469	2	rs3813719	0.0057538	0.00302249	0.100821	0.00688039
rs2773469	2	rs7907426	0.00579123	0.00301915	0.0982524	0.00732937
rs2773469	2	rs2183378	0.00579477	0.00302232	0.0983997	0.00718103
rs2773469	2	rs11196611	0.00578277	0.00302263	0.0991323	0.00707634
rs2773469	2	rs11196612	0.00583125	0.00302155	0.0962143	0.00752477
rs2773469	2	rs11196613	0.0058252	0.00301986	0.0963735	0.00762782
rs2773469	2	rs11196614	0.00583447	0.00301979	0.0958373	0.00771337
rs2773469	2	rs11196615	0.00586993	0.00301977	0.0938337	0.00804689
rs2773469	2	rs7919873	0.00591508	0.00301797	0.0911421	0.00862984
rs2773469	2	rs7920400	0.00591728	0.00301895	0.0911266	0.0086387
rs2773469	2	rs2050394	0.00593498	0.00302079	0.0903588	0.00861507
rs2773469	2	rs7476308	0.0059685	0.00301768	0.0882259	0.00907899
rs2773469	2	rs12359003	0.00595531	0.00301987	0.0891634	0.00883479
rs2773469	2	rs2050393	0.00589112	0.00301719	0.0923753	0.008299
rs2773469	2	rs3863275	0.00582726	0.00301724	0.0959672	0.00766178
rs2773469	2	rs2024183	0.00599769	0.00301778	0.0866917	0.00947726
rs2773469	2	rs11196617	0.00597857	0.00301773	0.0876971	0.00925928
rs2773469	2	rs17577566	0.00594298	0.00301764	0.0895901	0.00890774
rs2773469	2	rs12572086	0.00608544	0.00301391	0.0817878	0.0110386
rs2773469	2	rs4918887	0.00590409	0.0030171	0.0916503	0.0084348
rs2773469	2	rs3851554	0.00569486	0.00301493	0.103492	0.00681011
rs2773469	2	rs7922061	0.00571113	0.00301553	0.10258	0.00689788
rs2773469	2	rs3851555	0.00578307	0.00301491	0.0982533	0.00755057
rs878409	1	rs7098079	-0.0126861	0.00201599	5.82528e-08	0.149833
rs878409	1	rs10886876	-0.0128578	0.00201786	3.96488e-08	0.236526
rs878409	1	10:122993392_AT_A	-0.0128028	0.00202148	4.78486e-08	0.184361
rs878409	1	rs11199850	-0.0126994	0.00201847	5.8573e-08	0.14297
rs878409	1	rs878409	-0.012934	0.00201959	3.3854e-08	0.29014	FGFR2	Distance to gene: -238296bp
rs117186302	1	rs174566	0.0596701	0.00212595	2.63124e-129	0.553762	FADS2	Distance to gene: 31912bp
rs117186302	1	rs174567	0.0596085	0.00212544	4.18494e-129	0.326542
rs117186302	1	rs99780	0.0595408	0.00212512	7.43115e-129	0.118589
rs117186302	2	rs2524299	0.0572774	0.00312294	2.6922e-56	0.511399	FADS2	Distance to gene: 44332bp
rs117186302	2	rs2072113	0.0574106	0.00316487	4.14272e-55	0.466822
rs71468663	1	rs56271783	0.0668865	0.00492207	1.08939e-31	0.0541751
rs71468663	1	rs71468663	0.066729	0.00483468	1.22779e-32	0.946628	PLCB3	Distance to gene: -889bp
rs678614	3	rs12795471	0.0252787	0.00421503	2.34829e-07	0.997516
rs678614	1	rs10897544	-0.0185653	0.00226989	1.78988e-12	0.0502866
rs678614	1	rs525433	-0.0186763	0.00226812	1.26914e-12	0.0848837
rs678614	1	rs678614	-0.0188542	0.00226699	7.56457e-13	0.155724	RP11-399J13.3	Distance to gene: 18242bp
rs678614	1	rs562590	-0.0186164	0.00225508	1.11286e-12	0.0836605
rs678614	1	rs620981	-0.0185721	0.0022553	1.26444e-12	0.0790866
rs678614	1	rs12802176	-0.0181383	0.00225527	4.13694e-12	0.0221314
rs678614	1	rs3741390	0.0182248	0.00225664	3.3725e-12	0.021893
rs678614	1	11:64809581_CTT_C	0.0183151	0.00225397	2.487e-12	0.02732
rs678614	1	rs1300845	0.0184046	0.00225624	2.04751e-12	0.0384613
rs678614	1	rs533018	0.0183091	0.00225688	2.69598e-12	0.0271497
rs678614	1	rs566221	0.0183739	0.00225748	2.28946e-12	0.0330036
rs678614	1	rs3759041	0.0180731	0.00224171	3.67066e-12	0.0182013
rs678614	1	rs35661464	0.0185966	0.00233681	6.90558e-12	0.0682828
rs678614	1	rs4258384	0.0184272	0.00233627	1.05569e-11	0.0410468
rs678614	1	rs12363102	0.0184413	0.00233593	1.01122e-11	0.0433632
rs678614	1	rs3850946	0.0184047	0.00233608	1.11402e-11	0.0387363
rs678614	1	rs12362669	0.0184323	0.00233615	1.03953e-11	0.0418651
rs678614	1	rs3850947	0.0183949	0.00233527	1.12365e-11	0.0404049
rs678614	1	rs34719745	0.0185154	0.00233677	8.50499e-12	0.0568102
rs678614	2	11:64947214_CAGG_C	-0.0187494	0.00304063	1.06592e-07	0.0093637
rs678614	2	11:64955618_AG_A	-0.0223101	0.00407897	2.42272e-06	0.0119576
rs678614	2	rs112868502	-0.0338382	0.00544412	8.43488e-08	0.82958
rs678614	2	rs4647594	-0.0252356	0.00449983	1.33817e-06	0.109574
rs11658944	1	rs11657678	0.0418489	0.00435434	1.18906e-16	0.201823
rs11658944	1	rs11658872	0.0418108	0.0043466	1.11933e-16	0.226284
rs11658944	1	rs11658944	0.0417795	0.00434062	1.07135e-16	0.246541	PEMT	Distance to gene: 16404bp
rs11658944	1	rs55964214	0.0424823	0.00444048	1.63188e-16	0.12242
rs11658944	1	rs59387776	0.0424464	0.00445001	2.00413e-16	0.0898205
rs11658944	1	rs80097961	0.0424263	0.00445034	2.08102e-16	0.0854039
rs4802113	1	rs4802111	-0.0135936	0.00202012	6.62293e-09	0.052027
rs4802113	1	rs12979764	-0.0134816	0.00201938	8.68594e-09	0.0400968
rs4802113	1	rs12980248	-0.013472	0.00201952	8.92005e-09	0.0385248
rs4802113	1	rs7246525	-0.013863	0.00202246	3.45533e-09	0.128282
rs4802113	1	rs67033402	-0.014176	0.00202432	1.57801e-09	0.336578
rs4802113	1	rs4802113	-0.014212	0.00202494	1.45141e-09	0.37458	AXL	Distance to gene: 15789bp
rs55966194	1	rs6066138	-0.0178965	0.00222782	4.38088e-12	0.0960241
rs55966194	1	rs6063046	-0.0179274	0.0022262	3.88444e-12	0.113211
rs55966194	1	rs6066141	-0.017895	0.00222536	4.16778e-12	0.104077
rs55966194	1	rs11471522	-0.0179174	0.00222512	3.89948e-12	0.115064
rs55966194	1	rs6063048	-0.0178125	0.00222495	5.17484e-12	0.0793485
rs55966194	1	rs55966194	-0.0179518	0.00222571	3.59333e-12	0.125283	EYA2	Distance to gene: 75829bp
rs55966194	1	rs6066149	-0.0179977	0.00223255	3.68557e-12	0.12384
rs55966194	1	rs59791349	-0.0179874	0.00223623	4.11162e-12	0.109519
rs55966194	1	rs6063050	-0.0179733	0.00223676	4.32218e-12	0.103015
rs200725415	1	rs133015	-0.0240259	0.00201802	1.04212e-24	0.176469
rs200725415	1	rs200725415	-0.0240556	0.00201827	9.26031e-25	0.197107	PLA2G6	Distance to gene: 67998bp
rs200725415	1	rs2277844	0.0239362	0.00201771	1.52421e-24	0.108327
rs200725415	1	rs4821764	0.0238541	0.00203088	4.3087e-24	0.0767773
rs200725415	1	rs4820323	0.0238558	0.00203097	4.29579e-24	0.0775908
rs200725415	1	rs4820324	0.0238779	0.00203151	4.01084e-24	0.0798549
rs200725415	1	rs4820325	0.0238418	0.00203097	4.56488e-24	0.071542
rs200725415	1	rs2267373	0.0238703	0.00203094	4.02743e-24	0.0838835
rs200725415	1	rs2267375	0.0238512	0.00203112	4.41502e-24	0.0725201
rs200725415	1	rs55951234	0.0238181	0.00203282	5.55625e-24	0.0526906
rs200725415	2	rs138430	-0.0168324	0.00209244	4.09266e-12	0.0307148
rs200725415	2	rs2071887	0.0169742	0.00210865	3.95919e-12	0.034227
rs200725415	2	rs763121	0.0168249	0.00211034	6.3271e-12	0.0139799
rs200725415	2	22:38880097_GA_G	0.017225	0.00219439	1.32369e-11	0.00171831
rs200725415	2	22:38895521_AAAG_A	0.0172687	0.00219716	1.24717e-11	0.00221357
rs200725415	2	rs138457	-0.016755	0.0020828	4.09002e-12	0.0278885
rs200725415	2	rs772204789	0.0172277	0.00219772	1.4104e-11	0.00192287
rs200725415	2	rs1946990	0.0165153	0.00208244	8.14367e-12	0.0135289
rs200725415	2	rs1980455	0.0161215	0.00209261	3.12501e-11	0.00480757
rs200725415	2	rs4820335	0.0162473	0.00209288	2.20881e-11	0.00674806
rs200725415	2	rs9610975	0.0166798	0.00212796	1.41464e-11	0.00715878
rs200725415	2	rs9622830	0.0164216	0.00209376	1.37553e-11	0.0132274
rs200725415	2	rs6001159	0.0165409	0.00209444	9.93924e-12	0.0211962
rs200725415	2	rs34346867	0.0163441	0.00207453	1.11419e-11	0.0391106
rs200725415	2	rs35027265	0.0173488	0.00221949	1.61004e-11	0.00443179
rs200725415	2	rs1013338	0.0167419	0.00217026	2.943e-11	0.00196614
rs200725415	2	rs1013339	0.0170104	0.002128	5.57093e-12	0.0323451
rs200725415	2	rs5750626	0.0173047	0.00221618	1.69073e-11	0.00430031
rs200725415	2	rs7291652	0.0174441	0.00221883	1.23039e-11	0.00715235
rs200725415	2	rs5750627	0.0167087	0.00216971	3.18283e-11	0.00175123
rs200725415	2	rs4560233	0.0172422	0.00221552	1.97034e-11	0.00338482
rs200725415	2	rs5757159	0.0163218	0.00207327	1.15462e-11	0.0333723
rs200725415	2	rs5750629	0.0167206	0.00216987	3.09186e-11	0.00181263
rs200725415	2	rs5750630	0.0172683	0.00221577	1.84734e-11	0.00368146
rs200725415	2	rs9607553	0.0167056	0.00216982	3.21648e-11	0.00172703
rs200725415	2	rs6519119	0.0171973	0.00221549	2.21956e-11	0.00287199
rs200725415	2	rs5757160	0.0167242	0.00216983	3.05987e-11	0.00183768
rs200725415	2	rs7288443	0.0167373	0.00216984	2.95352e-11	0.00190384
rs200725415	2	rs5757161	0.0170644	0.00212779	4.75276e-12	0.0374698
rs200725415	2	rs5750632	0.0172643	0.00221496	1.83643e-11	0.00382483
rs200725415	2	rs6519120	0.0172646	0.002215	1.8363e-11	0.00381965
rs200725415	2	rs5757162	0.0173239	0.00221632	1.61114e-11	0.0044799
rs200725415	2	rs5750634	0.0172458	0.00221552	1.95189e-11	0.0034201
rs200725415	2	rs5750635	0.0172244	0.00221714	2.13667e-11	0.0030768
rs200725415	2	rs5757165	0.0169445	0.0021275	6.64418e-12	0.0256373
rs200725415	2	rs5757166	0.016699	0.00216977	3.2699e-11	0.00171521
rs200725415	2	rs9619755	0.0162896	0.0020732	1.2646e-11	0.0299716
rs200725415	2	rs6001169	0.0162862	0.00207322	1.27757e-11	0.0292026
rs200725415	2	rs9622833	0.0172401	0.00221566	1.98753e-11	0.0033889
rs200725415	2	rs5757169	0.0167069	0.00217001	3.21806e-11	0.00174552
rs200725415	2	rs9610982	0.0172633	0.00221592	1.87801e-11	0.00364788
rs200725415	2	rs5757172	0.0162941	0.00207333	1.25219e-11	0.0298529
rs200725415	2	rs5750639	0.0167065	0.00217002	3.22124e-11	0.00173552
rs200725415	2	rs5757176	0.0164976	0.00209357	1.10296e-11	0.0247737
rs200725415	2	rs5757180	0.0172241	0.00221524	2.05587e-11	0.00333123
rs200725415	2	rs5757181	0.0172109	0.00221647	2.1843e-11	0.00306271
rs200725415	2	rs4821797	0.0168318	0.00212886	9.42001e-12	0.0153651
rs200725415	2	rs5757185	0.0170677	0.00221307	2.97817e-11	0.00209953
rs200725415	2	rs4821799	0.0161424	0.00207218	1.88386e-11	0.0186339
rs200725415	2	rs9610986	0.0171947	0.0022151	2.21704e-11	0.00305892
rs200725415	2	rs5757193	0.0170994	0.00221577	2.89404e-11	0.00201845
rs200725415	2	rs5757194	0.0171176	0.00221519	2.72467e-11	0.00224886
rs200725415	2	rs5757195	0.0164938	0.00209465	1.14243e-11	0.0200321
rs200725415	2	rs34602961	0.0173982	0.00222412	1.55476e-11	0.00529853
rs200725415	2	rs5757196	0.0171005	0.00221494	2.83662e-11	0.00213415
rs200725415	2	rs9607557	0.0169566	0.00212866	6.59025e-12	0.0238421
rs200725415	2	rs5757199	0.0171063	0.00221471	2.78087e-11	0.00219726
rs200725415	2	rs4821803	0.0171081	0.00221481	2.77265e-11	0.00220507
rs200725415	2	rs4821804	0.0171081	0.00221481	2.77255e-11	0.00220507
rs200725415	2	rs4821805	0.017127	0.00221475	2.63387e-11	0.0023576
rs200725415	2	rs7289577	0.0170901	0.00221497	2.91742e-11	0.00205731
rs200725415	2	rs7289855	0.0170901	0.00221497	2.91742e-11	0.00205731
rs200725415	2	22:39042431_ATTT_A	0.0171065	0.00221492	2.79081e-11	0.00217996
rs200725415	2	rs9610993	0.0170822	0.00221497	2.97908e-11	0.00200204
rs200725415	2	rs6001181	0.0170991	0.00221523	2.8641e-11	0.00210753
rs200725415	2	rs5757200	0.0170524	0.00221509	3.23092e-11	0.00176899
rs200725415	2	rs5757203	0.0170873	0.002215	2.9411e-11	0.00201589
rs200725415	2	rs7290979	0.0173528	0.00221472	1.44145e-11	0.00708641
rs200725415	2	rs7291287	0.0171391	0.00221517	2.57321e-11	0.00325307
rs200725415	2	rs7291396	0.0174351	0.00221692	1.21045e-11	0.00848852
rs200725415	2	rs5995606	0.017087	0.002215	2.94356e-11	0.00201381
rs200725415	2	22:39044976_CA_C	0.0172119	0.00222816	2.7674e-11	0.0019154
rs200725415	2	rs2205802	0.017087	0.002215	2.94356e-11	0.00201381
rs200725415	2	rs5757204	0.0170953	0.002215	2.87947e-11	0.00207226
rs200725415	2	rs8138996	0.0170651	0.002215	3.11838e-11	0.00186749
rs200725415	2	rs6001182	0.0170651	0.002215	3.11838e-11	0.00186749
rs200725415	2	rs5757206	0.017089	0.00221505	2.93119e-11	0.00202504
rs200725415	2	22:39048881_CAA_C	0.0171346	0.00221436	2.56132e-11	0.00201751
rs200725415	2	rs5757208	0.0170702	0.00221546	3.10598e-11	0.0017506
rs200725415	2	rs5995607	0.0170702	0.00221546	3.10598e-11	0.0017506
rs200725415	2	rs5750653	0.0170702	0.00221546	3.10539e-11	0.0017506
rs200725415	2	rs5750654	0.0168785	0.00212831	8.15541e-12	0.0165737
rs200725415	2	rs5757211	0.0170703	0.00221546	3.10503e-11	0.0017512
rs200725415	2	rs2294296	0.0170933	0.00221544	2.92086e-11	0.00186129
rs200725415	2	rs2064088	0.0170851	0.00221545	2.98587e-11	0.00183761
rs200725415	2	rs5757215	0.0165625	0.00209518	9.50036e-12	0.0228769
rs200725415	2	rs4820341	0.0165621	0.00209511	9.4964e-12	0.0231654
rs200725415	2	rs4820342	0.0170878	0.00221549	2.96622e-11	0.00186875
rs200725415	2	rs6001186	0.0168934	0.00212803	7.77204e-12	0.0170958
rs200725415	2	rs5757216	0.0171713	0.00221543	2.37502e-11	0.00249663
rs200725415	2	rs5757217	0.017172	0.00221544	2.37124e-11	0.00250538
rs200725415	2	rs62229988	0.0171665	0.00221648	2.45847e-11	0.00220713
rs200725415	2	rs5750656	0.0172216	0.00221513	2.06478e-11	0.00289079
rs200725415	2	rs5750657	0.0172344	0.00221487	1.98497e-11	0.00304332
rs200725415	2	rs9610995	0.0172577	0.00221489	1.86572e-11	0.0033227
rs200725415	2	rs6519128	0.0173201	0.00223256	2.27645e-11	0.00192678
rs200725415	2	rs551884252	0.0174442	0.00221744	1.1943e-11	0.00632428
rs200725415	2	rs8142098	0.017262	0.00221493	1.84629e-11	0.00336909
rs200725415	2	rs9610997	0.0172657	0.00221492	1.82782e-11	0.00341364
rs200725415	2	rs9610998	0.0172595	0.00221492	1.85823e-11	0.00334084
rs200725415	2	rs2413544	0.0172879	0.00221485	1.72023e-11	0.0036948
rs200725415	2	rs7410470	0.0172919	0.00221483	1.70122e-11	0.00374867
rs200725415	2	rs4821806	0.0172592	0.0022223	2.16688e-11	0.00369272
rs200725415	2	rs5757222	0.0173822	0.00222406	1.62015e-11	0.00581455
rs200725415	2	rs5750658	0.0172776	0.00222221	2.05931e-11	0.00394592
rs200725415	2	rs8137829	0.0172791	0.00222217	2.05003e-11	0.00397082
rs200725415	2	rs8138757	0.0173792	0.0022145	1.33685e-11	0.00513091
rs200725415	2	rs6001188	0.0174015	0.00221469	1.26378e-11	0.00575648
rs200725415	2	rs6001189	0.0172265	0.00221697	2.11674e-11	0.00291612
rs200725415	2	rs35569954	0.0171875	0.00223433	3.3432e-11	0.00171187
rs200725415	2	rs2072795	0.0171424	0.00222443	3.08085e-11	0.00240086
rs200725415	2	rs2072796	0.017268	0.00221683	1.88994e-11	0.00342652
rs200725415	2	rs2281019	0.0171424	0.00222443	3.08061e-11	0.00240086
rs200725415	2	rs2281020	0.0171424	0.00222443	3.08061e-11	0.00240086
rs200725415	2	rs2281021	0.0171507	0.00222435	3.00897e-11	0.00244236
rs200725415	2	rs5995610	0.0171509	0.00222434	3.00702e-11	0.00244469
rs200725415	2	rs3788545	0.0170416	0.00221429	3.2709e-11	0.00273965
rs200725415	2	rs4821807	0.0170894	0.00222401	3.51125e-11	0.00207741
rs200725415	2	rs4821808	0.0171581	0.00222439	2.95375e-11	0.00246183
rs200725415	2	rs4821809	0.017156	0.00222439	2.97072e-11	0.00244409
rs200725415	2	rs5757224	0.0170983	0.00222446	3.46162e-11	0.00200497
rs200725415	2	rs8136368	0.0171522	0.00222432	2.99529e-11	0.00246459
rs200725415	2	rs3761454	0.0171037	0.00222394	3.37662e-11	0.0022602
rs200725415	2	rs3747170	0.017106	0.00222394	3.35681e-11	0.00227815
rs200725415	2	rs3747172	0.0170433	0.00222381	3.94558e-11	0.00189251
rs200725415	2	rs5750659	0.017181	0.00221628	2.35545e-11	0.00274799
rs200725415	2	rs3747173	0.0171652	0.00221629	2.45679e-11	0.00260105
rs200725415	2	rs3747174	0.017149	0.0022163	2.56531e-11	0.00243424
rs200725415	2	rs1065201	0.0171681	0.0022164	2.44359e-11	0.00262782
rs200725415	2	rs4820343	0.0171783	0.00221628	2.37277e-11	0.00272242
rs200725415	2	rs5757226	0.0171653	0.00221629	2.45632e-11	0.00260195
rs200725415	2	rs5757228	0.0171653	0.00221629	2.45632e-11	0.00260195
rs200725415	2	rs5757231	0.0171423	0.00221638	2.61525e-11	0.0023973
rs200725415	2	rs5757232	0.0171423	0.00221638	2.61525e-11	0.0023973
rs200725415	2	rs4821810	0.0168087	0.00217086	2.48822e-11	0.00232239
rs200725415	2	rs9306329	0.0171644	0.00221642	2.46894e-11	0.00253079
rs200725415	2	rs5750662	0.0171577	0.00221649	2.51623e-11	0.00251008
rs200725415	2	rs5757234	0.0167967	0.00217083	2.56872e-11	0.00222172
rs200725415	2	rs5750664	0.0171608	0.00221638	2.49049e-11	0.00256392
rs200725415	2	rs9611006	0.0171579	0.00221638	2.50956e-11	0.0025301
rs200725415	2	rs5750665	0.0171579	0.00221638	2.50956e-11	0.0025301
rs200725415	2	rs5757237	0.0171761	0.00221663	2.40404e-11	0.00267652
rs200725415	2	rs5757238	0.0167923	0.00217083	2.59951e-11	0.00219163
rs200725415	2	rs6001191	0.0171576	0.0022164	2.51242e-11	0.00252612
rs200725415	2	rs11704021	0.0171764	0.00221665	2.40285e-11	0.00267786
rs200725415	2	rs4820344	0.0171467	0.00221648	2.59045e-11	0.00245067
rs200725415	2	rs4821811	0.017133	0.00221626	2.67437e-11	0.00241996
rs200725415	2	rs4821812	0.0171335	0.00221617	2.66535e-11	0.00221179
rs200725415	2	rs9607566	0.0171837	0.00221577	2.31452e-11	0.00263765
7:130438531_CTTTTTT_C	2	rs287618	0.00971172	0.00249434	0.000790616	0.0924629
7:130438531_CTTTTTT_C	2	rs287624	0.00929698	0.00249349	0.00130978	0.300201
7:130438531_CTTTTTT_C	1	7:130438531_CTTTTTT_C	-0.0366148	0.00201433	2.501e-55	1	KLF14	Distance to gene: 21132bp
7:130438531_CTTTTTT_C	2	rs287626	0.00924408	0.00249326	0.00139426	0.362376	KLF14	Distance to gene: 21325bp
7:130438531_CTTTTTT_C	2	rs287627	0.00921776	0.00252225	0.00163205	0.101039
7:130438531_CTTTTTT_C	2	rs287628	0.00913085	0.00252388	0.00181836	0.146754

## Sheet: SD7
Supplementary Data 7. Integrated gene-level genomic evidence to identify direction-of-effect and tissue-specificity for nominated genes.
Locus Lead SNP	Nominated gene	Fine-mapped SNP	SNP TG/HDL Beta	Fine-mapped SNP PIP	Exonic variant	PolyPhen-2 (HDIV)	SIFT	eQTL	pLOF Burden Beta	pLOF Burden P-value	Gene expr adipose subc T	Gene expr adipose visc T	Gene expr liver T	Gene expr muscle T	Gene expr adipose subc P	Gene expr adipose visc P	Gene expr liver P	Gene expr muscle P
rs271	LPL	rs1801177	0.19824	0.522794	p.Asp36Asn	D	Deleterious		0.0365621	3.09194e-23	-55.6485	-47.0817	-11.8895	-41.3004	0	0	5.86727e-30	0
rs271	LPL	rs268	0.276926	0.999999	p.Asn318Ser	B	Tolerated		0.0365621	3.09194e-23	-55.6485	-47.0817	-11.8895	-41.3004	0	0	5.86727e-30	0
rs116843064	ANGPTL4	rs116843064	-0.248336	1	p.Glu40Lys	D	Deleterious		NA	NA	NA	3.23387	2.75414	-8.75915	NA	0.0145595	0.0502818	3.52162e-16
rs116843064	ANGPTL4	rs140744493	-0.0964196	0.981028	p.Arg336Cys	D	Deleterious		NA	NA	NA	3.23387	2.75414	-8.75915	NA	0.0145595	0.0502818	3.52162e-16
rs2943645	IRS1	rs2943645	0.0477784	0.337664				GTEx	0.00430857	0.219378	-20.1041	-14.5467	NA	NA	8.07312e-87	2.99543e-45	NA	NA
rs533617	APOB	rs1801701	-0.00684081	0.998731	p.Arg3638Gln		Tolerated		-0.0291818	2.50898e-108	5.93242	4.92351	2.11116	8.36786	1.56654e-07	3.00074e-05	0.170482	8.93084e-15
rs533617	APOB	rs1799812	-0.0582738	0.40006	p.Leu3377Leu				-0.0291818	2.50898e-108	5.93242	4.92351	2.11116	8.36786	1.56654e-07	3.00074e-05	0.170482	8.93084e-15
rs533617	APOB	rs533617	-0.103418	0.999952	p.His1923Arg		Deleterious		-0.0291818	2.50898e-108	5.93242	4.92351	2.11116	8.36786	1.56654e-07	3.00074e-05	0.170482	8.93084e-15
rs6905288	VEGFA								-0.000147613	0.93427	0.371589	NA	NA	3.66447	0.871418	NA	NA	0.00399093
7:130438531_CTTTTTT_C	KLF14								0.0142642	0.16281	-16.0874	-2.34476	NA	14.9344	2.13069e-55	0.111211	NA	1.17563e-47
rs79953491	COBLL1								-0.00315231	0.189061	-8.80492	-9.72837	2.99648	-3.49684	2.00601e-16	4.84499e-20	0.0282188	0.00667909
rs71468663	PLCB3								-0.00829119	0.114487	2.85118	-0.160212	0.543565	1.79884	0.0368187	0.952385	0.814665	0.255272
rs6916318	RSPO3	rs577721086		0.24275	UTR variant				0.00996068	0.140687	11.6913	0.845966	NA	-7.94176	4.05603e-29	0.677852	NA	2.52314e-13
rs114165349	ARID1A								0.0030206	0.711313	NA	NA	-2.55367	0.889867	NA	NA	0.0759803	0.648098
rs11075253	NTAN1	rs11075253		1				GTEx, eQTLGen	-0.00663784	0.116021	1.17252	1.08815	12.2077	7.1027	0.510987	0.568017	1.43199e-31	1.19068e-10
rs684773	PCCB								0.000950135	0.509496	3.02888	3.48903	-10.2533	3.16846	0.0237165	0.00699054	3.0637e-22	0.0171705
rs6800707	NEK4	rs11235		0.999783	UTR variant				0.000582485	0.690826	1.06183	0.922475	0.401762	1.0173	0.562206	0.645237	0.872284	0.585545
rs114816312	PLA2G12A	rs41278045	0.175711	0.999943	p.Cys131Arg	D	Deleterious		0.00868257	0.00522363	-0.223782	-0.252442	-0.28197	-0.252442	0.929788	0.921535	0.916787	0.916721
rs114816312	PLA2G12A	rs114816312	0.13901	0.723236	p.Asp111Asn	D	Deleterious		0.00868257	0.00522363	-0.223782	-0.252442	-0.28197	-0.252442	0.929788	0.921535	0.916787	0.916721
rs200725415	PLA2G6								-0.00153744	0.401447	-1.86537	-6.09435	-1.28263	-4.96884	0.231249	6.90852e-08	0.480955	2.37385e-05
4:26050450_AC_A	RBPJ	4:26050450_AC_A	0.0322654	0.766516				GTEx	-0.0135425	0.240298	-0.578085	-1.05415	NA	NA	0.784748	0.583218	NA	NA
rs11045171	PDE3A	rs4762753	-0.0171165	0.239224				GTEx	0.0021304	0.555614	4.55359	6.44696	0.824275	10.4633	0.000138849	8.46344e-09	0.694321	3.64186e-23
rs149793040	ACACB	rs149793040	-0.262431	1	p.Tyr1282Cys	D	Tolerated		2.74171e-05	0.989073	-2.57755	-1.37938	-2.97562	-1.12178	0.0675479	0.436333	0.0296816	0.536924
rs1534696	SNX10	rs1534696	-0.022605	1				GTEx	-0.00859039	0.18404	-10.42	-10.5353	-4.76523	-0.689478	4.53524e-23	1.47188e-23	6.20692e-05	0.741726
rs62271373	TSC22D2								-0.00196478	0.710813	-1.46002	-0.725488	-0.574999	-1.22637	0.383399	0.729113	0.801204	0.488646
rs60803019	AC022431.2								NA	NA	NA	2.2614	NA	NA	NA	0.129243	NA	NA
rs3890483	INSR	rs1799816	-0.0828298	0.999892	p.Val1012Met	D	Deleterious		-0.00618896	0.0651104	-0.379945	-0.723054	0.187614	2.608	0.867605	0.729389	0.945972	0.0649399
rs148358468	TTLL4								0.00186728	0.318875	NA	NA	-0.0318805	0.361387	NA	NA	0.990778	0.879358
rs1045241	TNFAIP8	rs1045241		0.243366	UTR variant				0.00989112	0.247077	-4.58636	-4.49547	NA	0.911709	0.000120007	0.000195304	NA	0.637986
rs1045241	TNFAIP8	rs1045242		0.22444	UTR variant				0.00989112	0.247077	-4.58636	-4.49547	NA	0.911709	0.000120007	0.000195304	NA	0.637986
rs1045241	TNFAIP8	rs7703744		0.12846	UTR variant				0.00989112	0.247077	-4.58636	-4.49547	NA	0.911709	0.000120007	0.000195304	NA	0.637986
rs13269725	RP11-1102P16.1	rs13269725		0.260307	UTR variant				NA	NA	NA	NA	NA	NA	NA	NA	NA	NA
rs2773469	ADRB1								0.00787359	0.29419	-0.586003	NA	1.426	-1.73271	0.780558	NA	0.418001	0.279348
rs2067819	PPARG								0.0436497	5.00833e-06	NA	-0.021778	0.511406	-2.15968	NA	0.993834	0.828572	0.147968
rs11658944	PEMT								0.00594047	0.379561	2.80013	1.36399	0.996437	NA	0.0414071	0.443186	0.615096	NA
rs7175602	USP3	rs17184382		0.530533				eQTLGen	-0.00296059	0.666782	8.41183	NA	8.41187	-4.62634	5.22874e-15	NA	7.02194e-15	0.000110232
rs2306363	SIPA1	rs2306363		0.997692	UTR variant				-0.000162395	0.965664	8.83779	2.30277	-1.04463	3.24784	1.53046e-16	0.119692	0.591275	0.0137261
7:150288766_GA_G	KCNH2	rs2968864		0.139461				GTEx	-0.00612811	0.157101	NA	NA	-3.18271	-6.94805	NA	NA	0.0175537	3.44894e-10
7:150288766_GA_G	KCNH2	rs2968863		0.124138				GTEx	-0.00612811	0.157101	NA	NA	-3.18271	-6.94805	NA	NA	0.0175537	3.44894e-10
7:150288766_GA_G	KCNH2	rs1805123	-0.0159926	0.129974	p.Lys897Thr				-0.00612811	0.157101	NA	NA	-3.18271	-6.94805	NA	NA	0.0175537	3.44894e-10
rs563296	CRTAC1								0.00748912	0.0306172	0.729405	0.834184	-0.164995	0.95976	0.717258	0.683427	0.953512	0.613733
rs296886	HNRNPK								-0.0106389	0.281376	1.76379	2.54807	-2.44119	1.15583	0.265127	0.0748931	0.0949873	0.521086
rs4410790	AHR								-0.00316186	0.522048	-2.3541	0.4472	3.98455	2.96392	0.104372	0.848392	0.00141934	0.02895
rs678614	RP11-399J13.3								NA	NA	NA	NA	NA	NA	NA	NA	NA	NA
rs4675812	FARP2								0.0012129	0.426829	-4.22532	-3.5776	-1.65643	1.16043	0.000525159	0.00535082	0.322459	0.5191
rs10797115	GADD45G								0.0124818	0.644708	-0.78373	-2.34235	NA	3.28546	0.691456	0.111548	NA	0.0123993
rs55966194	EYA2								NA	NA	2.6441	4.59807	1.91776	-0.631067	0.0583801	0.000126776	0.225953	0.769315
rs13094241	RNF168	rs13094241	-0.0178035	0.999965				GTEx	0.00175171	0.505862	5.4392	0.440321	-4.73384	-0.951859	2.25111e-06	0.851313	7.17486e-05	0.617066
rs13066793	VGLL3	rs13066793	-0.0272629	1				GTEx	-0.00281729	0.741884	1.4874	-1.329	-0.664327	NA	0.372002	0.458728	0.763071	NA
rs490972	CD248	rs1625595	0.014873	0.20487				GTEx, eQTLGen	0.0242833	0.119877	-2.79491	NA	-0.287607	-2.49181	0.0418457	NA	0.915318	0.0820335
12:122515547_ATTTTTC_A	B3GNT4	rs12827843		0.279887	UTR variant				-0.0139846	0.120928	3.31265	NA	-6.43395	NA	0.0109854	NA	9.02617e-09	NA
rs8102873	ZIM2								0.000844824	0.93044	0.02061	0.0347115	NA	NA	0.992827	0.989285	NA	NA
rs4802113	AXL								0.00428707	0.325439	-4.86073	0.728173	-5.02616	-5.24705	3.62972e-05	0.728537	1.81825e-05	6.41486e-06
rs35742417	RREB1	rs35742417	-0.017871	0.832456	p.Ser1554Tyr	P	Tolerated		-0.0016525	0.797984	-3.87009	NA	NA	NA	0.00189357	NA	NA	NA
rs145766974	UBE2K								NA	NA	-1.73381	2.33899	-6.40389	0.669402	0.276064	0.11222	1.09463e-08	0.752205
rs4709746	QKI								0.0046737	0.807159	1.52737	0.254031	1.05556	-1.95967	0.353681	0.921011	0.587125	0.202851
rs878409	FGFR2								-0.00253782	0.639181	1.2488	-2.9669	-0.633934	0.55866	0.477287	0.0291485	0.776614	0.801734
rs7640648	THRB								-0.000574773	0.969096	0.321983	1.88986	NA	0.679764	0.892297	0.232842	NA	0.747077
rs117186302	FADS2								0.0313237	0.00218028	13.4197	13.2299	NA	20.3148	1.9491e-38	2.29174e-37	NA	1.0916e-88

## Sheet: SD8
Supplementary Data 8.GTEX gene expression for genes of interest
Gene	Adipose - Subcutaneous	Adipose - Visceral (Omentum)	Liver	Muscle - Skeletal	Adrenal Gland	Artery - Aorta	Artery - Coronary	Artery - Tibial	Bladder	Brain - Amygdala	Brain - Anterior cingulate cortex (BA24)	Brain - Caudate (basal ganglia)	Brain - Cerebellar Hemisphere	Brain - Cerebellum	Brain - Cortex	Brain - Frontal Cortex (BA9)	Brain - Hippocampus	Brain - Hypothalamus	Brain - Nucleus accumbens (basal ganglia)	Brain - Putamen (basal ganglia)	Brain - Spinal cord (cervical c-1)	Brain - Substantia nigra	Breast - Mammary Tissue	Cells - Cultured fibroblasts	Cells - EBV-transformed lymphocytes	Cervix - Ectocervix	Cervix - Endocervix	Colon - Sigmoid	Colon - Transverse	Esophagus - Gastroesophageal Junction	Esophagus - Mucosa	Esophagus - Muscularis	Fallopian Tube	Heart - Atrial Appendage	Heart - Left Ventricle	Kidney - Cortex	Kidney - Medulla	Lung	Minor Salivary Gland	Nerve - Tibial	Ovary	Pancreas	Pituitary	Prostate	Skin - Not Sun Exposed (Suprapubic)	Skin - Sun Exposed (Lower leg)	Small Intestine - Terminal Ileum	Spleen	Stomach
VGLL3	24.7671	17.4007	0.236335	0.959782	0.966788	15.2351	17.7943	23.1069	6.99476	0.152835	0.107436	0.311979	0.0873584	0.140788	0.0915071	0.0848364	0.175724	0.433355	0.104915	0.319383	0.702675	0.310907	11.3687	113.74	0.0247617	8.05556	7.14832	10.7334	4.05126	6.79726	1.34006	7.02507	11.0933	3.28645	0.975072	0.423722	0.543395	26.5463	2.11595	36.6292	8.91861	1.06488	0.333966	7.38873	3.66909	5.62817	2.31556	0.772514	1.51403
PLA2G12A	11.9	12.2047	10.525	12.9927	13.9553	17.0548	16.93	18.63	15.0073	11.7736	11.8439	12.763	21.5233	17.698	11.0181	13.9665	12.0665	13.3053	13.055	10.9917	28.0597	17.4605	13.2025	13.8453	7.5809	15.4661	17.0941	14.4248	13.2347	13.8702	13.3819	14.4383	16.5829	13.172	9.82168	11.7141	13.7794	13.9905	11.2622	16.7017	21.5838	13.9114	24.0321	16.0536	12.029	11.1866	11.2108	7.76572	10.8174
TNFAIP8	9.23694	8.31946	0.784863	0.258215	0.673849	6.34651	7.18341	11.0568	4.2121	0.23995	0.171417	0.227567	0.156961	0.167094	0.171207	0.173693	0.272665	0.350423	0.167961	0.209317	0.89126	0.388343	5.15284	4.91596	39.7367	6.77907	5.90444	2.33439	3.09215	4.38383	6.3153	4.2771	3.41965	0.717007	0.820984	1.663	4.57005	7.60285	3.7069	2.96586	0.852839	1.98413	0.509847	5.6642	7.74229	7.12376	7.00438	18.5184	3.67043
PLA2G6	30.4045	23.5343	7.35857	5.22131	25.1794	13.4774	17.0466	15.5355	24.11	9.17697	9.51015	11.4195	14.9239	17.3917	15.1321	13.2256	11.0321	10.9125	10.7795	10.1966	17.8528	9.93156	30.9674	6.63299	14.8813	39.8585	48.728	17.2091	12.5619	17.6754	11.7373	16.4407	51.2167	6.52922	3.80639	21.2487	18.5595	17.887	19.3853	33.508	43.1657	8.91139	27.8838	41.4077	23.3482	21.5672	17.7248	25.8367	14.2886
[truncated: 5 more columns]

## Sheet: SD9
Supplementary Data 9. PLA2G12A loss-of-function (LOF) burden tests
Mask	Method	Beta	SE	pvalue	Number of variants in mask	Number of variant carriers
0of5_1pct	Including rs114816312 and rs41278046	0.158	0.01	1.28e-54	110	7926
1of5_1pct	Including rs114816312 and rs41278047	0.159	0.01	4.56e-55	101	7897
5of5	Including rs114816312 and rs41278048	0.199	0.021	9e-21	42	1779
0of5_1pct	Excluding rs114816312 and rs41278050	0.141	0.028	3.65e-07	108	1055
1of5_1pct	Excluding rs114816312 and rs41278051	0.147	0.028	1.49e-07	99	1025
5of5	Excluding rs114816312 and rs41278052	0.194	0.039	5.06e-07	41	540
0of5_1pct	Conditioning on rs114816312 and rs41278054	0.142	0.028	2.83e-07	108	1055
1of5_1pct	Conditioning on rs114816312 and rs41278055	0.149	0.028	1.12e-07	99	1025
5of5	Conditioning on rs114816312 and rs41278056	0.196	0.039	4.08e-07	41	540

## Sheet: SD10
Supplementary Data 10. Differential expression analysis in biopsied skeletal muscle upon TZD treatment
ENSG	log2FC	t	P-Value	adj.P.Val	Gene
ENSG00000162444	1.20078	8.89831	1.71738e-10	2.85411e-06	RBP7
ENSG00000046604	0.783084	7.06537	1.85986e-08	0.000154545	DSG2
ENSG00000170323	0.874366	6.15349	4.89405e-07	0.00271114	FABP4
ENSG00000169902	0.569688	5.8996	8.35068e-07	0.00294776	TPST1
ENSG00000163812	-0.219733	-5.94327	8.86864e-07	0.00294776	ZDHHC3
ENSG00000090097	-0.259414	-5.83867	1.25471e-06	0.00347535	PCBP4
ENSG00000165124	0.497773	5.46604	3.98618e-06	0.00946375	SVEP1
ENSG00000106003	0.616614	5.43324	4.79741e-06	0.00995537	LFNG
ENSG00000161649	0.756502	5.35469	5.39132e-06	0.00995537	CD300LG
ENSG00000128266	0.674227	5.08074	1.26e-05	0.0151409	GNAZ
ENSG00000120913	-0.387726	-5.03252	1.40639e-05	0.0151409	PDLIM2
ENSG00000159346	-0.196359	-5.02753	1.48282e-05	0.0151409	ADIPOR1
ENSG00000005102	0.494324	5.03308	1.48581e-05	0.0151409	MEOX1
ENSG00000106852	0.517756	5.06192	1.54456e-05	0.0151409	LHX6
ENSG00000103642	-0.191443	-4.9895	1.6809e-05	0.0151409	LACTB
ENSG00000185650	0.431898	4.97474	1.73757e-05	0.0151409	ZFP36L1
ENSG00000197496	0.512932	4.90901	1.78417e-05	0.0151409	SLC2A10
ENSG00000110435	-0.163998	-4.9512	1.85601e-05	0.0151409	PDHX
ENSG00000185386	0.382839	4.88413	1.98185e-05	0.0151409	MAPK11
ENSG00000146828	0.430496	4.89771	2.04219e-05	0.0151409	SLC12A9
ENSG00000173153	-0.26139	-4.88481	2.30912e-05	0.0151409	ESRRA
ENSG00000106554	-0.318463	-4.88391	2.31239e-05	0.0151409	CHCHD3
ENSG00000133135	-0.253053	-4.84529	2.31433e-05	0.0151409	RNF128
ENSG00000144152	0.522628	4.87767	2.32474e-05	0.0151409	FBLN7
ENSG00000107165	-0.646627	-4.89252	2.41255e-05	0.0151409	TYRP1
ENSG00000167895	0.82423	4.7835	2.44125e-05	0.0151409	TMC8
ENSG00000114738	-0.225498	-4.85934	2.45986e-05	0.0151409	MAPKAPK3
ENSG00000146374	-0.373304	-4.86674	2.58852e-05	0.0153638	RSPO3
ENSG00000131203	-0.565742	-4.84309	2.79544e-05	0.0160198	IDO1
ENSG00000197943	0.504702	4.75657	3.04916e-05	0.0166052	PLCG2
ENSG00000106348	0.554966	4.78388	3.09742e-05	0.0166052	IMPDH1
ENSG00000059769	-0.21748	-4.7191	3.48276e-05	0.0180875	DNAJC25
ENSG00000160808	-0.492141	-4.72544	3.64446e-05	0.0182043	MYL3
ENSG00000136960	0.461311	4.67681	3.7634e-05	0.0182043	ENPP2
ENSG00000091140	-0.243631	-4.71424	3.83388e-05	0.0182043	DLD
ENSG00000110811	0.562016	4.62035	4.07743e-05	0.0185318	P3H3
ENSG00000154134	0.448893	4.65362	4.17297e-05	0.0185318	ROBO3
ENSG00000185532	-0.295639	-4.66079	4.41744e-05	0.0185318	PRKG1
ENSG00000108231	-0.594305	-4.7399	4.51941e-05	0.0185318	LGI1
ENSG00000120910	-0.205818	-4.64953	4.53209e-05	0.0185318	PPP3CC
ENSG00000197405	0.68148	4.66256	4.5719e-05	0.0185318	C5AR1
ENSG00000178882	-0.436456	-4.61648	4.77205e-05	0.0186414	RFLNA
ENSG00000120833	0.62133	4.57158	4.82328e-05	0.0186414	SOCS2
ENSG00000180785	0.45539	4.65556	5.10027e-05	0.019264	OR51E1
ENSG00000124532	-0.186464	-4.6015	5.31132e-05	0.0194427	MRS2
ENSG00000163513	0.27541	4.58559	5.49749e-05	0.0194427	TGFBR2
ENSG00000123243	0.31172	4.58225	5.57659e-05	0.0194427	ITIH5
ENSG00000163083	0.520988	4.55547	5.66904e-05	0.0194427	INHBB
ENSG00000107338	0.473562	4.54737	5.90959e-05	0.0194427	SHB
ENSG00000236017	0.427255	4.55482	5.96653e-05	0.0194427	ASMTL-AS1
ENSG00000236017_PAR_Y	0.427255	4.55482	5.96653e-05	0.0194427	ASMTL-AS1
ENSG00000122203	-0.161468	-4.54516	6.19728e-05	0.0196666	KIAA1191
ENSG00000158270	0.36013	4.56099	6.27192e-05	0.0196666	COLEC12
ENSG00000166407	-0.383558	-4.48893	6.56253e-05	0.0196704	LMO1
ENSG00000146729	-0.2762	-4.53304	6.56715e-05	0.0196704	NIPSNAP2
ENSG00000138615	0.407036	4.52004	6.74568e-05	0.0196704	CILP
ENSG00000124766	0.516959	4.47971	6.74658e-05	0.0196704	SOX4
ENSG00000106948	0.508233	4.45773	7.22058e-05	0.0206894	AKNA
ENSG00000267546	-0.322819	-4.49745	7.61333e-05	0.02081	AC015802.4
ENSG00000076928	0.331341	4.45645	7.92747e-05	0.02081	ARHGEF1
ENSG00000168958	-0.178547	-4.46421	7.94586e-05	0.02081	MFF
ENSG00000142173	0.467427	4.47697	7.97293e-05	0.02081	COL6A2
ENSG00000227048	-0.748029	-4.47068	8.06168e-05	0.02081	AC096677.3
ENSG00000164694	0.836997	4.47156	8.18067e-05	0.02081	FNDC1
ENSG00000104131	-0.185737	-4.44654	8.20579e-05	0.02081	EIF3J
ENSG00000041982	1.34543	4.34948	8.49399e-05	0.02081	TNC
ENSG00000179152	-0.178587	-4.44139	8.49713e-05	0.02081	TCAIM
ENSG00000163864	-0.227806	-4.44104	8.51481e-05	0.02081	NMNAT3
ENSG00000134910	0.166613	4.41602	8.91993e-05	0.0214841	STT3A
ENSG00000204301	0.419107	4.41294	9.28216e-05	0.0218649	NOTCH4
ENSG00000157152	0.600832	4.37951	9.51827e-05	0.0218649	SYN2
ENSG00000104756	-0.177676	-4.40141	9.58917e-05	0.0218649	KCTD9
ENSG00000117640	-0.181719	-4.40554	9.60431e-05	0.0218649	MTFR1L
ENSG00000166073	0.602765	4.38365	9.90596e-05	0.0220782	GPR176
ENSG00000165810	0.667307	4.38119	0.000100914	0.0220782	BTNL9
ENSG00000152518	0.329324	4.38172	0.000100965	0.0220782	ZFP36L2
ENSG00000228801	-0.228448	-4.36163	0.000106648	0.0230181	AC064807.1
ENSG00000160410	0.356805	4.3247	0.000110759	0.0233187	SHKBP1
ENSG00000147592	-0.290089	-4.33474	0.000110848	0.0233187	LACTB2
ENSG00000010256	-0.195039	-4.3548	0.000112934	0.0234606	UQCRC1
ENSG00000160179	0.420628	4.35264	0.000115792	0.0235863	ABCG1
ENSG00000165617	0.431903	4.30119	0.000125745	0.0235863	DACT1
ENSG00000267557	-0.559892	-4.32929	0.000127299	0.0235863	AC008474.1
ENSG00000138646	0.323623	4.28496	0.00012849	0.0235863	HERC5
ENSG00000126878	0.318859	4.30901	0.000129003	0.0235863	AIF1L
ENSG00000149480	0.266415	4.30684	0.000129005	0.0235863	MTA2
ENSG00000002933	0.616609	4.29364	0.000130286	0.0235863	TMEM176A
ENSG00000257702	0.521146	4.31018	0.000130761	0.0235863	LBX2-AS1
ENSG00000154175	0.410311	4.26527	0.000136844	0.0235863	ABI3BP
ENSG00000144843	0.270249	4.27888	0.000137488	0.0235863	ADPRH
ENSG00000119596	0.2267	4.2706	0.00013761	0.0235863	YLPM1
ENSG00000149131	0.265072	4.27665	0.000138274	0.0235863	SERPING1
ENSG00000144134	0.293298	4.26487	0.000138446	0.0235863	RABL2A
ENSG00000123836	-0.516817	-4.27388	0.000139254	0.0235863	PFKFB2
ENSG00000128833	0.358784	4.23545	0.00014004	0.0235863	MYO5C
ENSG00000143549	-0.378131	-4.27238	0.000140556	0.0235863	TPM3
ENSG00000119471	-0.258119	-4.26621	0.000142719	0.0235863	HSDL2
ENSG00000247746	0.465748	4.28841	0.000142725	0.0235863	USP51
ENSG00000166106	0.542394	4.25882	0.000143283	0.0235863	ADAMTS15
ENSG00000114854	-0.435999	-4.26595	0.000145415	0.0235863	TNNC1
ENSG00000159173	-0.374882	-4.2689	0.000145851	0.0235863	TNNI1
ENSG00000157014	0.153258	4.2541	0.000146334	0.0235863	TATDN2
ENSG00000070540	-0.168237	-4.25808	0.000146678	0.0235863	WIPI1
ENSG00000230442	-0.440323	-4.24013	0.0001476	0.0235863	AC006333.1
ENSG00000106609	0.135124	4.24454	0.00015309	0.0237539	TMEM248
ENSG00000131730	-0.308662	-4.24696	0.000154608	0.0237539	CKMT2
ENSG00000122861	0.44846	4.19898	0.000155583	0.0237539	PLAU
ENSG00000072135	0.257087	4.23584	0.000156074	0.0237539	PTPN18
ENSG00000169231	0.358663	4.20837	0.000156641	0.0237539	THBS3
ENSG00000188763	-0.254632	-4.2484	0.000157225	0.0237539	FZD9
ENSG00000156504	0.200917	4.19814	0.000161505	0.0241807	FAM122B
ENSG00000258733	-0.4372	-4.22346	0.000167455	0.0248477	LINC02328
ENSG00000138080	0.486132	4.16817	0.00016914	0.0248755	EMILIN1
ENSG00000067064	-0.283159	-4.20636	0.000171148	0.0249187	IDI1
ENSG00000162378	-0.231807	-4.20094	0.000174231	0.0249187	ZYG11B
ENSG00000116171	-0.119939	-4.19	0.000178574	0.0249187	SCP2
ENSG00000120729	-0.265188	-4.1825	0.000179023	0.0249187	MYOT
ENSG00000158106	0.735986	4.16715	0.000179301	0.0249187	RHPN1
ENSG00000069399	0.483222	4.1782	0.000180045	0.0249187	BCL3
ENSG00000111245	-0.376584	-4.19675	0.000180768	0.0249187	MYL2
ENSG00000273391	-0.346957	-4.1876	0.00018261	0.0249187	AC083880.1
ENSG00000130881	-0.181955	-4.16766	0.000186014	0.0249187	LRP3
ENSG00000108821	1.14731	4.18052	0.000186162	0.0249187	COL1A1
ENSG00000168542	0.969573	4.19066	0.000186506	0.0249187	COL3A1
ENSG00000026508	0.431407	4.16986	0.000187426	0.0249187	CD44
ENSG00000214063	0.221909	4.17416	0.000190657	0.0250706	TSPAN4
ENSG00000130303	0.302437	4.17803	0.000191586	0.0250706	BST2
ENSG00000162692	0.599047	4.11145	0.000195956	0.0253512	VCAM1
ENSG00000006007	-0.180329	-4.15552	0.000198863	0.0253512	GDE1
ENSG00000172399	-0.367295	-4.15688	0.000199608	0.0253512	MYOZ2
ENSG00000049540	0.777607	4.13801	0.000199832	0.0253512	ELN
ENSG00000013288	0.299436	4.13533	0.000203279	0.0254269	MAN2B2
ENSG00000168874	0.458671	4.1367	0.000205121	0.0254269	ATOH8
ENSG00000269194	-0.38971	-4.11789	0.000210292	0.0254269	AC006942.1
ENSG00000236609	-0.224843	-4.13328	0.000210324	0.0254269	ZNF853
ENSG00000187479	0.561687	4.11603	0.000210864	0.0254269	C11orf96
ENSG00000109332	-0.129683	-4.12962	0.000211217	0.0254269	UBE2D3
ENSG00000100368	0.504039	4.11862	0.000212298	0.0254269	CSF2RB
ENSG00000107262	-0.323157	-4.13245	0.000213552	0.0254269	BAG1
ENSG00000164342	0.322687	4.09082	0.000215364	0.0254269	TLR3
ENSG00000112339	-0.189186	-4.12204	0.000215728	0.0254269	HBS1L
ENSG00000175470	-0.137854	-4.12966	0.00021914	0.0256471	PPP2R2D
ENSG00000198523	-0.4122	-4.11876	0.000222811	0.0256956	PLN
ENSG00000170468	0.203667	4.11648	0.000223509	0.0256956	RIOX1
ENSG00000213047	-0.212482	-4.10009	0.000228652	0.0256956	DENND1B
ENSG00000123360	0.547363	4.07685	0.000229676	0.0256956	PDE1B
ENSG00000170876	0.143472	4.10066	0.00023026	0.0256956	TMEM43
ENSG00000064726	-0.223647	-4.10335	0.000232088	0.0256956	BTBD1
ENSG00000166797	-0.342294	-4.09002	0.000232718	0.0256956	CIAO2A
ENSG00000131943	-0.129673	-4.09307	0.000235209	0.0256956	C19orf12
ENSG00000137841	0.512976	4.05367	0.00023526	0.0256956	PLCB2
ENSG00000129625	-0.127208	-4.09461	0.000237789	0.0256956	REEP5
ENSG00000110871	-0.199881	-4.08767	0.000243762	0.0256956	COQ5
ENSG00000175764	0.287998	4.07982	0.000245488	0.0256956	TTLL11
ENSG00000101825	1.04554	4.04625	0.000245776	0.0256956	MXRA5
ENSG00000182287	-0.271128	-4.0805	0.000245952	0.0256956	AP1S2
ENSG00000198624	-0.277743	-4.08246	0.000246574	0.0256956	CCDC69
ENSG00000166938	-0.191099	-4.09257	0.000246668	0.0256956	DIS3L
ENSG00000186073	-0.2749	-4.07739	0.000247158	0.0256956	C15orf41
ENSG00000143554	0.463232	4.0707	0.000247777	0.0256956	SLC27A3
ENSG00000260604	-0.382687	-4.0678	0.000250113	0.0256956	AL590004.3
ENSG00000043462	0.460151	4.02326	0.000250824	0.0256956	LCP2
ENSG00000184227	-0.220922	-4.06967	0.000252024	0.0256956	ACOT1
ENSG00000130300	0.582505	4.06198	0.000255495	0.0258907	PLVAP
ENSG00000275993	1.04597	4.14898	0.000263063	0.026496	SIK1B
ENSG00000136143	-0.237407	-4.04781	0.000271415	0.0271664	SUCLA2
ENSG00000255727	-0.498081	-4.06755	0.000274138	0.0271664	LINC01489
ENSG00000179388	1.08855	4.00366	0.000274623	0.0271664	EGR3
ENSG00000182179	0.278657	4.01794	0.000280038	0.0275381	UBA7
ENSG00000163359	0.477252	4.04292	0.000284299	0.0277927	COL6A3
ENSG00000033100	0.35242	3.99579	0.000289567	0.0279772	CHPF2
ENSG00000013561	-0.135016	-4.02183	0.000290055	0.0279772	RNF14
ENSG00000014641	-0.342226	-4.02481	0.000291236	0.0279772	MDH1
ENSG00000186298	-0.174332	-4.01445	0.000295169	0.0280829	PPP1CC
ENSG00000214021	0.270183	4.00463	0.000298777	0.0280829	TTLL3
ENSG00000172890	0.204987	4.01149	0.000299264	0.0280829	NADSYN1
ENSG00000164983	-0.244571	-4.00794	0.000301475	0.0280829	TMEM65
ENSG00000179820	0.451583	3.9915	0.000306151	0.0280829	MYADM
ENSG00000203506	-0.373449	-4.00209	0.000306211	0.0280829	RBMS3-AS2
ENSG00000082512	0.320088	3.97619	0.000308982	0.0280829	TRAF5
ENSG00000111364	0.12588	3.99614	0.000309423	0.0280829	DDX55
ENSG00000107819	0.364638	3.97305	0.000310867	0.0280829	SFXN3
ENSG00000171940	0.29893	3.99942	0.000315163	0.0280829	ZNF217
ENSG00000106546	0.353334	3.98612	0.000318696	0.0280829	AHR
ENSG00000277494	0.3254	3.99868	0.000320262	0.0280829	GPIHBP1
ENSG00000138134	0.327535	3.98804	0.000321541	0.0280829	STAMBPL1
ENSG00000105939	0.315474	3.94639	0.000322071	0.0280829	ZC3HAV1
ENSG00000117054	-0.243849	-3.987	0.000322484	0.0280829	ACADM
ENSG00000166266	-0.270359	-3.98087	0.00032271	0.0280829	CUL5
ENSG00000168118	-0.223746	-3.98452	0.000323386	0.0280829	RAB4A
ENSG00000187955	0.840121	3.98384	0.00032526	0.0280829	COL14A1
ENSG00000142156	0.427029	3.99546	0.000325512	0.0280829	COL6A1
ENSG00000163239	0.421701	3.98669	0.000326133	0.0280829	TDRD10
ENSG00000280987	-0.287851	-3.98069	0.000327901	0.0280897	MATR3
ENSG00000187147	-0.142006	-3.97033	0.000336502	0.0285804	RNF220
ENSG00000184497	0.450145	3.98036	0.000337637	0.0285804	TMEM255B
ENSG00000110400	0.552567	3.961	0.000338789	0.0285804	NECTIN1
ENSG00000138172	0.316868	3.96842	0.000342912	0.0287601	CALHM2
ENSG00000159403	0.386543	3.96208	0.000344381	0.0287601	C1R
ENSG00000023228	-0.182026	-3.9683	0.000347899	0.0289087	NDUFS1
ENSG00000142102	0.388827	3.95585	0.000350854	0.0289196	PGGHG
ENSG00000165092	-0.210641	-3.9589	0.000352493	0.0289196	ALDH1A1
ENSG00000172269	0.180026	3.93432	0.000354271	0.0289196	DPAGT1
ENSG00000225096	0.494114	3.91503	0.000354991	0.0289196	AL445250.1
ENSG00000182054	-0.241317	-3.94993	0.000360319	0.0289858	IDH2
ENSG00000182512	-0.218022	-3.94939	0.000360885	0.0289858	GLRX5
ENSG00000106565	0.552443	3.93989	0.000361037	0.0289858	TMEM176B
ENSG00000160172	0.526899	3.96151	0.000365521	0.0292048	FAM86C2P
ENSG00000139910	0.361584	3.94151	0.000371114	0.0295097	NOVA1
ENSG00000070413	0.178362	3.93487	0.000375193	0.0295661	DGCR2
ENSG00000154016	0.419822	3.94446	0.00037538	0.0295661	GRAP
ENSG00000204131	0.397053	3.90185	0.000381436	0.0296961	NHSL2
ENSG00000140650	0.256733	3.91719	0.000381909	0.0296961	PMM2
ENSG00000172340	-0.171926	-3.92487	0.000382391	0.0296961	SUCLG2
ENSG00000159216	0.842048	3.91176	0.000384744	0.0297356	RUNX1
ENSG00000126261	-0.18726	-3.92167	0.000389324	0.0297356	UBA2
ENSG00000130717	-0.173522	-3.92449	0.000390224	0.0297356	UCK1
ENSG00000169403	0.574179	3.87215	0.000390276	0.0297356	PTAFR
ENSG00000150594	0.771139	3.91764	0.000391847	0.0297356	ADRA2A
ENSG00000120889	0.30183	3.89452	0.000399987	0.030203	TNFRSF10B
ENSG00000124406	-0.200322	-3.91136	0.000401641	0.030203	ATP8A1
ENSG00000248636	-0.298481	-3.90574	0.000406847	0.0304567	AC002070.1
ENSG00000117360	0.144837	3.89408	0.000413281	0.0307996	PRPF3
ENSG00000101224	0.385062	3.86835	0.000415868	0.0308541	CDC25B
ENSG00000198721	-0.222847	-3.88468	0.000427953	0.0316096	ECI2
ENSG00000280401	-0.398779	-3.87807	0.000431649	0.0317415	AC022532.1
ENSG00000096968	-0.215489	-3.88589	0.00043569	0.0317822	JAK2
ENSG00000197892	0.307135	3.8877	0.000436027	0.0317822	KIF13B
ENSG00000143924	0.252345	3.85577	0.000440901	0.0318786	EML4
ENSG00000147853	-0.197436	-3.87822	0.000442251	0.0318786	AK3
ENSG00000121897	-0.217129	-3.88418	0.000446696	0.0318786	LIAS
ENSG00000101336	0.687833	3.6821	0.000451454	0.0318786	HCK
ENSG00000110955	-0.185106	-3.87899	0.000452466	0.0318786	ATP5F1B
ENSG00000149115	0.343729	3.87072	0.000454741	0.0318786	TNKS1BP1
ENSG00000166477	0.170211	3.87222	0.000455881	0.0318786	LEO1
ENSG00000167702	0.362903	3.87711	0.000456109	0.0318786	KIFC2
ENSG00000185345	-0.20018	-3.87133	0.000456507	0.0318786	PRKN
ENSG00000178971	0.28674	3.87572	0.000456532	0.0318786	CTC1
ENSG00000196417	0.250302	3.8499	0.000459162	0.0319281	ZNF765
ENSG00000163492	-0.391741	-3.86749	0.000463871	0.0321211	CCDC141
ENSG00000213793	0.496375	3.84895	0.000470536	0.0324474	ZNF888
ENSG00000087303	0.481162	3.81985	0.000472972	0.0324807	NID2
ENSG00000103423	-0.130265	-3.85142	0.000475863	0.0325447	DNAJA3
ENSG00000146112	0.416599	3.82424	0.000477872	0.0325482	PPP1R18
ENSG00000124019	0.432769	3.85246	0.000481881	0.0326872	FAM124B
ENSG00000189227	-0.246007	-3.8421	0.000492402	0.0330168	C15orf61
ENSG00000153071	0.411648	3.82376	0.000497649	0.0330168	DAB2
ENSG00000261217	-0.387965	-3.85437	0.00049903	0.0330168	BCAP31P1
ENSG00000123342	0.773417	3.81371	0.000499147	0.0330168	MMP19
ENSG00000185250	-0.320351	-3.82936	0.000499396	0.0330168	PPIL6
ENSG00000182768	-0.202288	-3.83921	0.000499972	0.0330168	NGRN
ENSG00000114019	0.400139	3.83502	0.000501473	0.0330168	AMOTL2
ENSG00000162511	0.556308	3.79173	0.000502632	0.0330168	LAPTM5
ENSG00000117461	0.323075	3.816	0.000509209	0.0331777	PIK3R3
ENSG00000183186	0.477251	3.85242	0.000509637	0.0331777	C2CD4C
ENSG00000213585	-0.211624	-3.83158	0.000511072	0.0331777	VDAC1
ENSG00000197622	0.195359	3.81718	0.000516955	0.0334291	CDC42SE1
ENSG00000169016	-0.153971	-3.81763	0.000523451	0.033718	E2F6
ENSG00000049656	0.171361	3.80962	0.00052754	0.0337741	CLPTM1L
ENSG00000099308	0.44087	3.80323	0.000529359	0.0337741	MAST3
ENSG00000088543	-0.204105	-3.81069	0.000530419	0.0337741	C3orf18
ENSG00000139180	-0.207375	-3.81384	0.000535297	0.0337907	NDUFA9
ENSG00000188488	-0.369179	-3.82296	0.000537002	0.0337907	SERPINA5
ENSG00000149451	0.296534	3.8078	0.000540843	0.0337907	ADAM33
ENSG00000182871	0.523192	3.79948	0.000542754	0.0337907	COL18A1
ENSG00000286658	-0.573793	-3.81525	0.000545248	0.0337907	AC005153.1
ENSG00000048140	-0.167522	-3.80016	0.000545767	0.0337907	TSPAN17
ENSG00000236508	-0.352216	-3.80963	0.00054799	0.0337907	ATP13A5-AS1
ENSG00000187189	0.222067	3.77889	0.000548251	0.0337907	TSPYL4
ENSG00000149499	0.352355	3.78751	0.000548979	0.0337907	EML3
ENSG00000185885	0.280731	3.80174	0.000553786	0.0339219	IFITM1
ENSG00000185215	0.291933	3.80484	0.00055551	0.0339219	TNFAIP2
ENSG00000106366	0.974332	3.75503	0.000557235	0.0339219	SERPINE1
ENSG00000125968	0.426671	3.8268	0.00056044	0.0339925	ID1
ENSG00000111726	-0.164992	-3.78802	0.000568448	0.0339948	CMAS
ENSG00000129991	-0.495067	-3.78291	0.000568756	0.0339948	TNNI3
ENSG00000175538	0.382983	3.77363	0.000569083	0.0339948	KCNE3
ENSG00000161647	0.579912	3.77752	0.000571902	0.0339948	MPP3
ENSG00000262370	0.274281	3.7831	0.000573797	0.0339948	AC108134.3
ENSG00000111145	0.326538	3.78187	0.000575512	0.0339948	ELK3
ENSG00000008282	-0.203866	-3.78283	0.000576457	0.0339948	SYPL1
ENSG00000183853	0.423099	3.77106	0.000576842	0.0339948	KIRREL1
ENSG00000134954	0.436768	3.78419	0.000584293	0.0341383	ETS1
ENSG00000119723	-0.188893	-3.77981	0.000586584	0.0341383	COQ6
ENSG00000189350	-0.485379	-3.77999	0.000586955	0.0341383	TOGARAM2
ENSG00000127528	0.402291	3.77748	0.000591787	0.0341383	KLF2
ENSG00000185896	0.213261	3.77748	0.000592208	0.0341383	LAMP1
ENSG00000112769	0.482578	3.76902	0.000594293	0.0341383	LAMA4
ENSG00000160991	0.509687	3.76308	0.00059471	0.0341383	ORAI2
ENSG00000132563	-0.315025	-3.78424	0.000597178	0.0341383	REEP2
ENSG00000185803	0.294333	3.76081	0.000597947	0.0341383	SLC52A2
ENSG00000238102	-0.788425	-3.75661	0.000600824	0.0341383	AL080248.1
ENSG00000160888	0.745103	3.74937	0.000602513	0.0341383	IER2
ENSG00000005302	-0.159341	-3.76746	0.000603927	0.0341383	MSL3
ENSG00000180228	-0.151307	-3.76247	0.000608244	0.0341385	PRKRA
ENSG00000242732	0.400168	3.74643	0.000608931	0.0341385	RTL5
ENSG00000169084	-0.253455	-3.74044	0.000614832	0.0341385	DHRSX
ENSG00000169084_PAR_Y	-0.253455	-3.74044	0.000614832	0.0341385	DHRSX
ENSG00000198768	0.476672	3.76114	0.000614921	0.0341385	APCDD1L
ENSG00000240024	-0.226212	-3.7529	0.000618216	0.0341385	LINC00888
ENSG00000002834	0.276023	3.75858	0.000618309	0.0341385	LASP1
ENSG00000134899	0.149937	3.75801	0.000622154	0.034237	ERCC5
ENSG00000136859	0.331071	3.75717	0.000625084	0.0342603	ANGPTL2
ENSG00000099194	1.06918	3.79235	0.000630881	0.0342603	SCD
ENSG00000177469	0.227929	3.74663	0.000636576	0.0342603	CAVIN1
ENSG00000102225	-0.109343	-3.75112	0.000636725	0.0342603	CDK16
ENSG00000168404	0.418247	3.72838	0.000639974	0.0342603	MLKL
ENSG00000143653	-0.162794	-3.74545	0.000640911	0.0342603	SCCPDH
ENSG00000204070	-0.174099	-3.74868	0.000641622	0.0342603	SYS1
ENSG00000198844	0.466029	3.77732	0.000642959	0.0342603	ARHGEF15
ENSG00000130787	0.386687	3.75109	0.000645961	0.0342603	HIP1R
ENSG00000153162	0.332134	3.74025	0.000646482	0.0342603	BMP6
ENSG00000142634	0.406715	3.7187	0.000646845	0.0342603	EFHD2
ENSG00000142408	0.451794	3.72961	0.00064874	0.0342603	CACNG8
ENSG00000070423	-0.222815	-3.73727	0.000651827	0.0342603	AC004156.1
ENSG00000060762	-0.303713	-3.745	0.000652119	0.0342603	MPC1
ENSG00000146072	0.42164	3.739	0.000653499	0.0342603	TNFRSF21
ENSG00000137714	-0.18607	-3.7341	0.000655828	0.0342742	FDX1
ENSG00000103121	-0.304018	-3.72966	0.000660883	0.0343164	CMC2
ENSG00000186814	-0.133354	-3.75281	0.000662588	0.0343164	ZSCAN30
ENSG00000186106	-0.2507	-3.73459	0.000663425	0.0343164	ANKRD46
ENSG00000021776	0.223897	3.71784	0.000664895	0.0343164	AQR
ENSG00000164692	0.720346	3.74524	0.000671337	0.0345417	COL1A2
ENSG00000121769	-0.369191	-3.72654	0.000678409	0.0347978	FABP3
ENSG00000134287	0.27303	3.73706	0.000682622	0.0348325	ARF3
ENSG00000106624	0.7589	3.70237	0.000683278	0.0348325	AEBP1
ENSG00000120837	-0.172632	-3.72564	0.000685529	0.0348404	NFYB
ENSG00000010803	-0.127663	-3.71961	0.000690665	0.0349944	SCMH1
ENSG00000139178	0.38033	3.7197	0.000693477	0.0349965	C1RL
ENSG00000075618	0.570789	3.69782	0.000694918	0.0349965	FSCN1
ENSG00000279164	-0.283147	-3.71206	0.000700331	0.0351625	AL118508.2
ENSG00000196526	0.355537	3.69848	0.000703243	0.0352024	AFAP1
ENSG00000131269	-0.148032	-3.70832	0.000709475	0.0353882	ABCB7
ENSG00000162909	0.16765	3.70868	0.000711214	0.0353882	CAPN2
ENSG00000155330	-0.240014	-3.70343	0.000717867	0.0356126	C16orf87
ENSG00000198169	0.143807	3.70056	0.00072247	0.0356669	ZNF251
ENSG00000172936	0.35449	3.67753	0.000726821	0.0356669	MYD88
ENSG00000211895	0.549485	3.67982	0.00072961	0.0356669	IGHA1
ENSG00000168397	0.146939	3.68943	0.000729739	0.0356669	ATG4B
ENSG00000205309	-0.232406	-3.68832	0.000729807	0.0356669	NT5M
ENSG00000120688	-0.195549	-3.70525	0.000731838	0.0356669	WBP4
ENSG00000180447	0.278226	3.69874	0.000737277	0.0357007	GAS1
ENSG00000279861	0.341551	3.5305	0.000738202	0.0357007	AC073548.1
ENSG00000088827	0.538583	3.66303	0.000738977	0.0357007	SIGLEC1
ENSG00000185658	-0.158018	-3.69309	0.000746516	0.035949	BRWD1
ENSG00000181929	-0.175861	-3.69291	0.000748441	0.035949	PRKAG1
ENSG00000132170	0.500556	3.6787	0.000754286	0.0361253	PPARG
ENSG00000260398	-0.317386	-3.6901	0.000762803	0.0362223	AC068700.1
ENSG00000240045	-0.377897	-3.68302	0.000762914	0.0362223	STRIT1
ENSG00000047634	-0.205578	-3.69308	0.000763857	0.0362223	SCML1
ENSG00000167996	-0.267704	-3.67927	0.00076842	0.0362223	FTH1
ENSG00000110002	0.313519	3.68273	0.000770159	0.0362223	VWA5A
ENSG00000141524	0.482694	3.66309	0.000770231	0.0362223	TMC6
ENSG00000135540	0.516392	3.65454	0.000773541	0.0362223	NHSL1
ENSG00000184922	0.396434	3.65384	0.000778369	0.0362223	FMNL1
ENSG00000143479	0.446151	3.65988	0.000779944	0.0362223	DYRK3
ENSG00000263956	0.195449	3.67852	0.000781181	0.0362223	NBPF11
ENSG00000121073	-0.167451	-3.6732	0.000783719	0.0362223	SLC35B1
ENSG00000001617	0.452107	3.65587	0.000786993	0.0362223	SEMA3F
ENSG00000226281	-0.417208	-3.68036	0.000788712	0.0362223	AL031123.1
ENSG00000135070	-0.245698	-3.6708	0.000791354	0.0362223	ISCA1
ENSG00000116906	-0.146631	-3.66742	0.000792369	0.0362223	GNPAT
ENSG00000014824	-0.196854	-3.67353	0.000793006	0.0362223	SLC30A9
ENSG00000101955	0.571033	3.72367	0.000794322	0.0362223	SRPX
ENSG00000166997	0.29036	3.66829	0.000795545	0.0362223	CNPY4
ENSG00000068903	-0.166725	-3.67017	0.000801766	0.0362792	SIRT2
ENSG00000285976	-0.247862	-3.66881	0.000803021	0.0362792	AL135905.2
ENSG00000179091	-0.222824	-3.67226	0.000803341	0.0362792	CYC1
ENSG00000165506	-0.165951	-3.66439	0.000806859	0.0363393	DNAAF2
ENSG00000131910	-0.524622	-3.67953	0.000809568	0.0363627	NR0B2
ENSG00000102313	-0.445258	-3.65536	0.000814546	0.0364152	ITIH6
ENSG00000110315	-0.197608	-3.66225	0.000816867	0.0364152	RNF141
ENSG00000162928	-0.177027	-3.49865	0.000817309	0.0364152	PEX13
ENSG00000150722	-0.400225	-3.66524	0.000825682	0.0366898	PPP1R1C
ENSG00000117600	0.635272	3.64042	0.000829318	0.0367532	PLPPR4
ENSG00000113555	0.475319	3.6548	0.000838714	0.036893	PCDH12
ENSG00000203883	0.516233	3.65889	0.000840977	0.036893	SOX18
ENSG00000183722	0.237988	3.66843	0.000841605	0.036893	LHFPL6
ENSG00000117500	-0.215678	-3.64936	0.000842802	0.036893	TMED5
ENSG00000148377	-0.42375	-3.65182	0.000843574	0.036893	IDI2
ENSG00000185201	0.294396	3.64075	0.000856267	0.0371168	IFITM2
ENSG00000183520	-0.278202	-3.64555	0.000858166	0.0371168	UTP11
ENSG00000105707	-0.434157	-3.65033	0.000859487	0.0371168	HPN
ENSG00000133020	1.23731	3.65163	0.000861391	0.0371168	MYH8
ENSG00000168259	-0.112466	-3.64261	0.000862887	0.0371168	DNAJC7
ENSG00000163520	0.276716	3.64093	0.000864105	0.0371168	FBLN2
ENSG00000154518	-0.289727	-3.65073	0.000864721	0.0371168	ATP5MC3
ENSG00000177283	0.277366	3.6421	0.000866557	0.0371168	FZD8
ENSG00000145623	0.353702	3.62418	0.000871193	0.0372194	OSMR
ENSG00000143867	0.37296	3.6467	0.000876456	0.0373352	OSR1
ENSG00000163430	0.448165	3.63335	0.000880278	0.0373352	FSTL1
ENSG00000176340	-0.298324	-3.63809	0.000888633	0.0373352	COX8A
ENSG00000118507	-0.253293	-3.62939	0.000889742	0.0373352	AKAP7
ENSG00000166825	0.788535	3.63497	0.000890773	0.0373352	ANPEP
ENSG00000142871	0.944533	3.62669	0.000896675	0.0373352	CCN1
ENSG00000129465	0.437513	3.67517	0.000898203	0.0373352	RIPK3
ENSG00000138674	0.156402	3.63731	0.000898925	0.0373352	SEC31A
ENSG00000132952	-0.120897	-3.63053	0.000900891	0.0373352	USPL1
ENSG00000165633	0.301522	3.61385	0.000903206	0.0373352	VSTM4
ENSG00000172115	-0.262206	-3.63071	0.000903924	0.0373352	CYCS
ENSG00000069998	-0.169597	-3.62381	0.000904392	0.0373352	HDHD5
ENSG00000123124	-0.233312	-3.62269	0.000910529	0.0373352	WWP1
ENSG00000143061	0.361108	3.62923	0.000911237	0.0373352	IGSF3
ENSG00000099326	0.177006	3.62292	0.0009115	0.0373352	MZF1
ENSG00000185730	0.254214	3.46384	0.00091291	0.0373352	ZNF696
ENSG00000163053	0.373958	3.60908	0.000914562	0.0373352	SLC16A14
ENSG00000102901	0.144292	3.61965	0.00091486	0.0373352	CENPT
ENSG00000198835	0.509795	3.63089	0.000918229	0.0373352	GJC2
ENSG00000111215	-0.339816	-3.63269	0.000918834	0.0373352	PRR4
ENSG00000205678	-0.36643	-3.61884	0.00092238	0.0373879	TECRL
ENSG00000117533	-0.196576	-3.62291	0.000927988	0.0374651	VAMP4
ENSG00000186326	-0.359521	-3.62869	0.000928793	0.0374651	RGS9BP
ENSG00000147872	-0.216952	-3.61393	0.000933167	0.0374942	PLIN2
ENSG00000157637	0.291327	3.60158	0.000934034	0.0374942	SLC38A10
ENSG00000156017	-0.154939	-3.61606	0.000936283	0.0374942	CARNMT1
ENSG00000072682	0.338862	3.58197	0.000941735	0.0375063	P4HA2
ENSG00000174021	-0.276805	-3.60943	0.00094279	0.0375063	GNG5
ENSG00000143158	-0.264884	-3.61379	0.000943357	0.0375063	MPC2
ENSG00000110719	0.34136	3.58872	0.000945859	0.0375161	TCIRG1
ENSG00000169762	-0.189642	-3.60609	0.000961556	0.0376427	TAPT1
ENSG00000099949	0.228118	3.60718	0.000962228	0.0376427	LZTR1
ENSG00000185189	0.264626	3.59461	0.000965201	0.0376427	NRBP2
ENSG00000132635	0.224855	3.59512	0.000965546	0.0376427	PCED1A
ENSG00000104228	0.253868	3.60698	0.000966736	0.0376427	TRIM35
ENSG00000174807	0.518197	3.57871	0.000967951	0.0376427	CD248
ENSG00000112079	0.166117	3.59115	0.00096882	0.0376427	STK38
ENSG00000011028	0.337336	3.59864	0.000969595	0.0376427	AC080038.1
ENSG00000157873	0.277996	3.59142	0.000969624	0.0376427	TNFRSF14
ENSG00000085760	-0.166978	-3.59931	0.000971702	0.0376427	MTIF2
ENSG00000106397	0.276856	3.58681	0.000980263	0.0376458	PLOD3
ENSG00000277215	-0.248311	-3.60191	0.000980435	0.0376458	SPANXA2-OT1
ENSG00000130635	0.577799	3.5812	0.00098285	0.0376458	COL5A1
ENSG00000143367	0.285901	3.58628	0.000983184	0.0376458	TUFT1
ENSG00000248592	-0.399361	-3.59048	0.000983614	0.0376458	STIMATE-MUSTN1
ENSG00000134755	0.295741	3.5927	0.000985373	0.0376458	DSC2
ENSG00000174502	-0.769097	-3.61129	0.000992468	0.0378299	SLC26A9
ENSG00000147955	0.183261	3.58882	0.000995752	0.0378682	SIGMAR1
ENSG00000183628	-0.255604	-3.58811	0.00100277	0.038048	DGCR6
ENSG00000242114	-0.410637	-3.57298	0.00100617	0.0380862	MTFP1
ENSG00000007312	0.348656	3.57964	0.00101028	0.0380862	CD79B
ENSG00000139405	-0.16588	-3.58168	0.00101493	0.0380862	RITA1
ENSG00000138190	-0.310041	-3.42856	0.00102054	0.0380862	EXOC6
ENSG00000075240	0.234256	3.58986	0.00102162	0.0380862	GRAMD4
ENSG00000116584	0.280355	3.57761	0.00102194	0.0380862	ARHGEF2
ENSG00000203485	0.319774	3.58103	0.00102363	0.0380862	INF2
ENSG00000167766	0.25346	3.60094	0.00102467	0.0380862	ZNF83
ENSG00000092964	0.264635	3.59063	0.00102537	0.0380862	DPYSL2
ENSG00000167671	-0.158315	-3.58357	0.00102823	0.0380862	UBXN6
ENSG00000204282	0.466099	3.56543	0.00102899	0.0380862	TNRC6C-AS1
ENSG00000115652	-0.0801652	-3.5757	0.00103371	0.0381761	UXS1
ENSG00000125827	-0.169831	-3.57572	0.00104299	0.0384333	TMX4
ENSG00000256235	0.264661	3.58936	0.00105032	0.0386179	SMIM3
ENSG00000257337	0.201143	3.56969	0.00105811	0.0387228	AC068888.1
ENSG00000255039	-0.424772	-3.55203	0.00105849	0.0387228	LINC02553
ENSG00000141401	-0.173692	-3.56867	0.00106016	0.0387228	IMPA2
ENSG00000111911	-0.191621	-3.56953	0.00106701	0.0387664	HINT3
ENSG00000011422	0.613829	3.53456	0.00106926	0.0387664	PLAUR
ENSG00000106537	0.275122	3.5624	0.00107146	0.0387664	TSPAN13
ENSG00000075239	-0.269829	-3.55632	0.00107951	0.0387664	ACAT1
ENSG00000089820	0.402338	3.53557	0.00108089	0.0387664	ARHGAP4
ENSG00000101445	0.335263	3.54738	0.00108116	0.0387664	PPP1R16B
ENSG00000260280	0.305874	3.55139	0.00108191	0.0387664	SLX1B-SULT1A4
ENSG00000125740	1.48434	3.51969	0.0010826	0.0387664	FOSB
ENSG00000260249	-0.366815	-3.5695	0.00108265	0.0387664	AC007608.3
ENSG00000157227	0.581222	3.52675	0.00108501	0.0387664	MMP14
ENSG00000109919	-0.142785	-3.5607	0.00108702	0.0387664	MTCH2
ENSG00000150401	-0.178715	-3.56072	0.00109214	0.0388039	DCUN1D2
ENSG00000261971	0.439599	3.5633	0.00109556	0.0388039	MMP25-AS1
ENSG00000169026	0.38749	3.54347	0.00109682	0.0388039	SLC49A3
ENSG00000160194	-0.150291	-3.55779	0.00109827	0.0388039	NDUFV3
ENSG00000137496	0.282735	3.52886	0.0011015	0.0388039	IL18BP
ENSG00000149646	-0.352024	-3.53507	0.00110208	0.0388039	CNBD2
ENSG00000260914	-0.16937	-3.54936	0.00111243	0.0390004	AC026464.4
ENSG00000088305	0.388887	3.40072	0.00111384	0.0390004	DNMT3B
ENSG00000111602	0.321027	3.5246	0.0011147	0.0390004	TIMELESS
ENSG00000101350	0.207339	3.54263	0.0011195	0.0390532	KIF3B
ENSG00000179954	0.58433	3.52293	0.0011221	0.0390532	SSC5D
ENSG00000072110	0.423218	3.53409	0.00112505	0.0390532	ACTN1
ENSG00000136830	0.33718	3.54763	0.00112726	0.0390532	FAM129B
ENSG00000105552	0.180069	3.54726	0.00112927	0.0390532	BCAT2
ENSG00000008300	0.584523	3.56835	0.00113031	0.0390532	CELSR3
ENSG00000213965	-0.232719	-3.54525	0.00113421	0.0390808	NUDT19
ENSG00000165410	-0.197993	-3.54492	0.00113581	0.0390808	CFL2
ENSG00000272168	0.297262	3.5118	0.00114123	0.0391862	CASC15
ENSG00000213639	-0.184263	-3.54489	0.00114764	0.0392498	PPP1CB
ENSG00000135506	0.163256	3.54148	0.00114959	0.0392498	OS9
ENSG00000185100	-0.296694	-3.5434	0.00115017	0.0392498	ADSSL1
ENSG00000215021	-0.209125	-3.54166	0.00115787	0.0393657	PHB2
ENSG00000125454	-0.225569	-3.51773	0.00115998	0.0393657	SLC25A19
ENSG00000217930	-0.303243	-3.53187	0.00116067	0.0393657	PAM16
ENSG00000101331	0.334805	3.55208	0.00116942	0.0395817	CCM2L
ENSG00000100814	-0.178738	-3.54471	0.00117465	0.0396778	CCNB1IP1
ENSG00000112425	-0.16379	-3.52624	0.00118322	0.0397124	EPM2A
ENSG00000140368	0.46896	3.51234	0.00118371	0.0397124	PSTPIP1
ENSG00000108774	0.124961	3.5399	0.00118506	0.0397124	RAB5C
ENSG00000259956	0.166762	3.543	0.00118523	0.0397124	RBM15B
ENSG00000170989	0.331323	3.53087	0.00119282	0.0397448	S1PR1
ENSG00000115840	-0.168964	-3.52572	0.00119295	0.0397448	SLC25A12
ENSG00000099377	0.347709	3.50853	0.00119337	0.0397448	HSD3B7
ENSG00000155363	0.300205	3.50711	0.00120114	0.0399233	MOV10
ENSG00000160392	-0.195689	-3.52241	0.00120714	0.0400427	C19orf47
ENSG00000151729	-0.234697	-3.53102	0.00121008	0.0400604	SLC25A4
ENSG00000148925	-0.104968	-3.54074	0.00121987	0.0402098	BTBD10
ENSG00000099994	0.552155	3.49157	0.00122118	0.0402098	SUSD2
ENSG00000106333	0.469816	3.49832	0.00122185	0.0402098	PCOLCE
ENSG00000136457	0.389518	3.5076	0.00123426	0.0405379	CHAD
ENSG00000264278	-0.274694	-3.50273	0.00123759	0.040567	ZNF236-DT
ENSG00000134569	0.319786	3.49837	0.00124237	0.0406436	LRP4
ENSG00000149534	0.601343	3.53193	0.00124521	0.0406565	MS4A2
ENSG00000161939	-0.51466	-3.50294	0.00125467	0.0407976	RNASEK-C17orf49
ENSG00000172986	0.804261	3.36177	0.00125797	0.0407976	GXYLT2
ENSG00000107897	-0.151906	-3.50612	0.00125905	0.0407976	ACBD5
ENSG00000105329	0.403652	3.49079	0.00126001	0.0407976	TGFB1
ENSG00000105711	-0.189804	-3.50974	0.00126181	0.0407976	SCN1B
ENSG00000111321	0.191598	3.4973	0.00126518	0.0408197	AC005840.1
ENSG00000120949	0.459283	3.48777	0.0012674	0.0408197	TNFRSF8
ENSG00000166147	0.438102	3.50014	0.00127499	0.040877	FBN1
ENSG00000153551	0.628947	3.49782	0.0012754	0.040877	CMTM7
ENSG00000175084	-0.216025	-3.50426	0.00127846	0.040877	DES
ENSG00000038274	-0.144843	-3.49901	0.00127902	0.040877	MAT2B
ENSG00000182552	-0.212184	-3.50106	0.00128704	0.0409626	RWDD4
ENSG00000118518	-0.136352	-3.4969	0.00129182	0.0409626	RNF146
ENSG00000124523	-0.193813	-3.49445	0.00129183	0.0409626	SIRT5
ENSG00000259884	1.05338	3.47271	0.00129565	0.0409626	AC025259.3
ENSG00000164054	0.236719	3.49526	0.00129609	0.0409626	SHISA5
ENSG00000249992	0.496959	3.47182	0.00129649	0.0409626	TMEM158
ENSG00000154079	-0.245316	-3.49115	0.00130127	0.0409766	SDHAF4
ENSG00000198053	0.227186	3.50159	0.00130186	0.0409766	SIRPA
ENSG00000137193	0.496714	3.48219	0.00130549	0.0410133	PIM1
ENSG00000013364	0.249809	3.49179	0.00131272	0.0411623	MVP
ENSG00000141753	0.345451	3.50526	0.00132005	0.041192	IGFBP4
ENSG00000136826	0.432284	3.47633	0.00132043	0.041192	KLF4
ENSG00000055211	-0.140366	-3.48729	0.00132134	0.041192	GINM1
ENSG00000107968	0.30321	3.46208	0.00132358	0.041192	MAP3K8
ENSG00000100568	-0.20302	-3.48859	0.00132716	0.0412264	VTI1B
ENSG00000111875	-0.195099	-3.48949	0.00133429	0.0412293	ASF1A
ENSG00000136869	0.246225	3.48311	0.00133593	0.0412293	TLR4
ENSG00000170946	-0.215225	-3.48557	0.00133905	0.0412293	DNAJC24
ENSG00000125970	-0.0995671	-3.48537	0.00133944	0.0412293	RALY
ENSG00000137404	0.307845	3.47876	0.00133975	0.0412293	NRM
ENSG00000108788	-0.0984021	-3.48267	0.00134917	0.0412293	MLX
ENSG00000163412	-0.184867	-3.48192	0.00135211	0.0412293	EIF4E3
ENSG00000170919	0.17033	3.47137	0.00135635	0.0412293	TPT1-AS1
ENSG00000266338	0.231836	3.46972	0.0013588	0.0412293	NBPF15
ENSG00000147894	-0.224905	-3.47927	0.0013597	0.0412293	C9orf72
ENSG00000161960	0.215191	3.48112	0.00136313	0.0412293	EIF4A1
ENSG00000184207	-0.190994	-3.47772	0.00136314	0.0412293	PGP
ENSG00000112305	-0.130203	-3.47389	0.00136502	0.0412293	SMAP1
ENSG00000082146	-0.214434	-3.47831	0.00136522	0.0412293	STRADB
ENSG00000125898	0.430969	3.46022	0.00136597	0.0412293	FAM110A
ENSG00000261796	0.240396	3.46785	0.00136695	0.0412293	ISY1-RAB43
ENSG00000278600	0.257847	3.46434	0.00137468	0.0413255	AC015871.3
ENSG00000187889	-0.486059	-3.4778	0.00137511	0.0413255	FYB2
ENSG00000182809	0.346618	3.48017	0.00138981	0.0416919	CRIP2
ENSG00000061794	-0.180938	-3.46664	0.00140193	0.0419192	MRPS35
ENSG00000140990	-0.271998	-3.47297	0.00140244	0.0419192	NDUFB10
ENSG00000256053	-0.30326	-3.46624	0.00140838	0.0419956	APOPT1
ENSG00000119820	-0.213591	-3.46533	0.00141097	0.0419956	YIPF4
ENSG00000087116	0.662901	3.44315	0.00141321	0.0419956	ADAMTS2
ENSG00000173846	0.415447	3.45195	0.00141766	0.0419956	PLK3
ENSG00000197982	-0.284437	-3.45924	0.00142317	0.0419956	C1orf122
ENSG00000148180	0.222567	3.46191	0.00142461	0.0419956	GSN
ENSG00000244274	-0.250401	-3.46431	0.00142674	0.0419956	DBNDD2
ENSG00000107537	-0.180673	-3.46703	0.00142743	0.0419956	PHYH
ENSG00000184384	0.355267	3.4503	0.00142773	0.0419956	MAML2
ENSG00000272655	0.369906	3.44669	0.00143565	0.042154	POLR2J4
ENSG00000154146	0.692947	3.31719	0.00144446	0.0423377	NRGN
ENSG00000172159	-0.266012	-3.45407	0.0014515	0.0424692	FRMD3
ENSG00000182220	0.155241	3.453	0.00145492	0.0424944	ATP6AP2
ENSG00000167705	-0.228906	-3.44909	0.00146588	0.0426148	RILP
ENSG00000224837	-0.316435	-3.45802	0.00146626	0.0426148	GCSHP5
ENSG00000154556	0.4317	3.42985	0.00146673	0.0426148	SORBS2
ENSG00000020577	-0.342245	-3.45578	0.0014717	0.0426757	SAMD4A
ENSG00000151287	-0.274071	-3.4788	0.00147397	0.0426757	TEX30
ENSG00000141429	-0.138931	-3.45246	0.00147868	0.0427085	GALNT1
ENSG00000160293	0.33143	3.43991	0.00148024	0.0427085	VAV2
ENSG00000124588	-0.188812	-3.44871	0.00148698	0.0427975	NQO2
ENSG00000123297	-0.127016	-3.44733	0.00148847	0.0427975	TSFM
ENSG00000206538	0.285914	3.43542	0.00150069	0.0428398	VGLL3
ENSG00000227467	0.321515	3.42937	0.001502	0.0428398	LINC01537
ENSG00000187735	-0.145588	-3.44396	0.00150297	0.0428398	TCEA1
ENSG00000005513	0.527514	3.43734	0.00150351	0.0428398	SOX8
ENSG00000126218	0.302246	3.44279	0.00150378	0.0428398	F10
ENSG00000118564	-0.141582	-3.44152	0.00150701	0.0428398	FBXL5
ENSG00000077152	-0.280393	-3.43732	0.00150799	0.0428398	UBE2T
ENSG00000287263	0.239296	3.43853	0.00151153	0.0428671	AC008875.3
ENSG00000105176	-0.127164	-3.43842	0.00151953	0.0430207	URI1
ENSG00000075624	0.237727	3.43883	0.00153007	0.0432407	ACTB
ENSG00000163975	0.355782	3.43646	0.001534	0.0432407	MELTF
ENSG00000124356	-0.144907	-3.43471	0.00153984	0.0432407	STAMBP
ENSG00000196371	0.265272	3.42745	0.00154154	0.0432407	FUT4
ENSG00000169515	0.56353	3.41584	0.00154413	0.0432407	CCDC8
ENSG00000165113	-0.222192	-3.45041	0.00154466	0.0432407	GKAP1
ENSG00000184557	0.880148	3.39663	0.00155418	0.0432407	SOCS3
ENSG00000125848	-0.371557	-3.43721	0.00155547	0.0432407	FLRT3
ENSG00000146701	-0.180566	-3.43333	0.00155591	0.0432407	MDH2
ENSG00000100596	0.210185	3.42545	0.0015575	0.0432407	SPTLC2
ENSG00000117118	-0.230347	-3.43103	0.00155834	0.0432407	SDHB
ENSG00000203666	-0.199476	-3.42975	0.00155853	0.0432407	EFCAB2
ENSG00000120686	-0.141105	-3.43405	0.00156132	0.043246	UFM1
ENSG00000056972	0.261009	3.42248	0.0015682	0.0433406	TRAF3IP2
ENSG00000128641	0.357696	3.40817	0.00157127	0.0433406	MYO1B
ENSG00000156298	-0.15001	-3.42818	0.00157256	0.0433406	TSPAN7
ENSG00000038427	0.540836	3.41033	0.00158629	0.0436466	VCAN
ENSG00000149257	0.481932	3.40842	0.00159399	0.0436596	SERPINH1
ENSG00000111850	-0.212	-3.41761	0.00159461	0.0436596	SMIM8
ENSG00000140526	0.393015	3.42225	0.00159727	0.0436596	ABHD2
ENSG00000175274	0.327325	3.41047	0.00159806	0.0436596	TP53I11
ENSG00000133789	0.197447	3.4185	0.0015999	0.0436596	SWAP70
ENSG00000197780	-0.232368	-3.41638	0.00161711	0.0438862	TAF13
ENSG00000185340	0.319334	3.42376	0.00161791	0.0438862	GAS2L1
ENSG00000267302	-0.374234	-3.40068	0.00161915	0.0438862	RNFT1-DT
ENSG00000102683	-0.227622	-3.41097	0.00162052	0.0438862	SGCG
ENSG00000157870	0.337182	3.43067	0.00162141	0.0438862	PRXL2B
ENSG00000148926	0.274191	3.40769	0.00162582	0.043893	ADM
ENSG00000206559	-0.28558	-3.41148	0.00162694	0.043893	ZCWPW2
ENSG00000168477	0.387431	3.4129	0.00163012	0.0439077	TNXB
ENSG00000054803	0.454207	3.42603	0.00163608	0.043915	CBLN4
ENSG00000181467	0.279848	3.39586	0.00163766	0.043915	RAP2B
ENSG00000100234	0.288698	3.4137	0.00163832	0.043915	TIMP3
ENSG00000065833	-0.15125	-3.41074	0.00164379	0.0439906	ME1
ENSG00000168724	-0.142319	-3.41076	0.00164937	0.0440688	DNAJC21
ENSG00000116663	-0.20484	-3.39508	0.00165332	0.0441035	FBXO6
ENSG00000156587	0.22532	3.39155	0.00165624	0.0441106	UBE2L6
ENSG00000035862	0.304368	3.40573	0.00166212	0.0441165	TIMP2
ENSG00000198805	0.3936	3.3818	0.00166695	0.0441165	PNP
ENSG00000163219	0.294887	3.39106	0.0016676	0.0441165	ARHGAP25
ENSG00000213064	0.194243	3.39683	0.00167552	0.0441165	SFT2D2
ENSG00000110880	0.22364	3.40288	0.00167655	0.0441165	CORO1C
ENSG00000271425	0.272572	3.40546	0.00167665	0.0441165	NBPF10
ENSG00000139998	0.461613	3.38579	0.00168007	0.0441165	RAB15
ENSG00000091622	0.300804	3.40493	0.00168067	0.0441165	PITPNM3
ENSG00000105538	0.389246	3.42715	0.00168347	0.0441165	RASIP1
ENSG00000165678	-0.16712	-3.40339	0.00168645	0.0441165	GHITM
ENSG00000152689	-0.177018	-3.40095	0.0016902	0.0441165	RASGRP3
ENSG00000165507	0.243517	3.39395	0.00169085	0.0441165	DEPP1
ENSG00000196839	0.240676	3.40135	0.00169097	0.0441165	ADA
ENSG00000143727	-0.164931	-3.39708	0.00169495	0.0441436	ACP1
ENSG00000189077	-0.322695	-3.39719	0.0016991	0.0441436	TMEM120A
ENSG00000116962	0.421311	3.39546	0.00169998	0.0441436	NID1
ENSG00000162980	-0.219108	-3.39569	0.00170437	0.0441887	ARL5A
ENSG00000155367	-0.263963	-3.39581	0.00171237	0.0442682	PPM1J
ENSG00000115935	0.351778	3.37949	0.00171455	0.0442682	WIPF1
ENSG00000159335	0.303654	3.39243	0.00171543	0.0442682	PTMS
ENSG00000135766	-0.242474	-3.39041	0.00171837	0.0442753	EGLN1
ENSG00000203943	-0.446689	-3.40093	0.00172182	0.0442821	SAMD13
ENSG00000010327	0.449865	3.38456	0.00172396	0.0442821	STAB1
ENSG00000105609	0.498861	3.36506	0.00173699	0.0445479	LILRB5
ENSG00000164898	-0.314398	-3.38831	0.00174231	0.0446042	FMC1
ENSG00000196123	0.315098	3.37067	0.00174736	0.0446042	KIAA0895L
ENSG00000167004	0.191202	3.38547	0.00175092	0.0446042	PDIA3
ENSG00000243753	0.495988	3.35814	0.00175152	0.0446042	HLA-L
ENSG00000164830	-0.204215	-3.3833	0.00175512	0.0446042	OXR1
ENSG00000167969	-0.229973	-3.38847	0.00175562	0.0446042	ECI1
ENSG00000128052	0.491412	3.37932	0.00175797	0.0446042	KDR
ENSG00000272419	-0.263479	-3.40292	0.00176724	0.0447709	LINC01145
ENSG00000154065	0.328514	3.3559	0.00178607	0.0450515	ANKRD29
ENSG00000105397	0.218807	3.37481	0.00178819	0.0450515	TYK2
ENSG00000143612	-0.21271	-3.38203	0.00178871	0.0450515	C1orf43
ENSG00000187513	0.344935	3.39338	0.00179038	0.0450515	GJA4
ENSG00000185518	0.376851	3.38097	0.00179187	0.0450515	SV2B
ENSG00000166896	-0.299304	-3.39056	0.001802	0.0452378	ATP23
ENSG00000143153	-0.161912	-3.37559	0.00180501	0.045245	ATP1B1
ENSG00000063854	-0.166651	-3.3723	0.00181432	0.0454098	HAGH
ENSG00000136490	0.442995	3.34808	0.00182028	0.0454906	LIMD2
ENSG00000164347	-0.152702	-3.37403	0.00183345	0.0457509	GFM2
ENSG00000151806	-0.121099	-3.36828	0.00184806	0.0459124	GUF1
ENSG00000106511	0.304723	3.35325	0.0018483	0.0459124	MEOX2
ENSG00000168476	0.243883	3.35073	0.00185779	0.0459124	REEP4
ENSG00000143878	0.237885	3.36749	0.00185969	0.0459124	RHOB
ENSG00000087077	0.258713	3.35466	0.00186064	0.0459124	TRIP6
ENSG00000140374	-0.169072	-3.36183	0.0018656	0.0459124	ETFA
ENSG00000125844	0.362938	3.35119	0.0018669	0.0459124	RRBP1
ENSG00000013503	0.146202	3.356	0.00186744	0.0459124	POLR3B
ENSG00000104888	0.293558	3.36564	0.0018712	0.0459124	SLC17A7
ENSG00000103490	0.441637	3.33917	0.00187191	0.0459124	PYCARD
ENSG00000188677	-0.168351	-3.36511	0.00187254	0.0459124	PARVB
ENSG00000182578	0.3791	3.34255	0.00187564	0.0459124	CSF1R
ENSG00000204370	-0.217964	-3.36133	0.00187632	0.0459124	SDHD
ENSG00000219545	-0.210765	-3.35431	0.0018786	0.0459124	UMAD1
ENSG00000100979	0.458444	3.37102	0.00188676	0.0459788	PLTP
ENSG00000112530	-0.427074	-3.34505	0.00188685	0.0459788	PACRG
ENSG00000115694	-0.156975	-3.35892	0.00189788	0.0460158	STK25
ENSG00000115275	0.138913	3.36416	0.00189936	0.0460158	MOGS
ENSG00000006695	-0.196703	-3.3548	0.00189991	0.0460158	COX10
ENSG00000167749	-0.646047	-3.36394	0.00190232	0.0460158	KLK4
ENSG00000159322	0.188646	3.34933	0.00190264	0.0460158	ADPGK
ENSG00000196159	0.293959	3.34561	0.00190782	0.0460158	FAT4
ENSG00000143702	-0.18264	-3.35898	0.00190989	0.0460158	CEP170
ENSG00000198719	0.37781	3.36322	0.00191089	0.0460158	DLL1
ENSG00000160360	0.435929	3.33079	0.00191329	0.0460158	GPSM1
ENSG00000117594	-0.378126	-3.36144	0.0019206	0.0461249	HSD11B1
ENSG00000244968	-0.202495	-3.34897	0.00193023	0.0462892	LIFR-AS1
ENSG00000127995	-0.126424	-3.35268	0.00193514	0.0463401	CASD1
ENSG00000140905	-0.273175	-3.34901	0.00194068	0.0463412	GCSH
ENSG00000124935	-0.724054	-3.3577	0.00194076	0.0463412	SCGB1D2
ENSG00000090776	0.308419	3.35904	0.00194973	0.0463795	EFNB1
ENSG00000125375	-0.190901	-3.34549	0.00195015	0.0463795	DMAC2L
ENSG00000130348	-0.160282	-3.34559	0.00195221	0.0463795	QRSL1
ENSG00000136261	-0.237907	-3.34543	0.00195353	0.0463795	BZW2
ENSG00000225953	-0.339773	-3.36362	0.00196505	0.0465866	SATB2-AS1
ENSG00000090863	0.215779	3.34255	0.00197214	0.0466844	GLG1
ENSG00000126091	-0.206765	-3.34334	0.0019748	0.0466844	ST3GAL3
ENSG00000168993	0.426222	3.37274	0.00197842	0.0467036	CPLX1
ENSG00000260306	0.447571	3.3599	0.00198754	0.0468524	AC092375.2
ENSG00000138796	-0.168796	-3.34097	0.00199237	0.0468997	HADH
ENSG00000166888	0.288274	3.33313	0.0019978	0.0469335	STAT6
ENSG00000162618	0.241489	3.33454	0.00199945	0.0469335	ADGRL4
ENSG00000106772	0.875489	3.31082	0.00200801	0.0470669	PRUNE2
ENSG00000203952	-0.39339	-3.33816	0.00201772	0.0470669	CCDC160
ENSG00000130402	0.385986	3.33396	0.0020178	0.0470669	ACTN4
ENSG00000091592	0.260013	3.33088	0.00201902	0.0470669	NLRP1
ENSG00000075790	-0.190766	-3.33532	0.00202233	0.0470669	BCAP29
ENSG00000143178	0.470839	3.33292	0.00203325	0.0470669	TBX19
ENSG00000159199	-0.262179	-3.33671	0.00203567	0.0470669	ATP5MC1
ENSG00000197702	0.350249	3.31826	0.00203597	0.0470669	PARVA
ENSG00000185909	-0.232612	-3.20459	0.00203785	0.0470669	KLHDC8B
ENSG00000011638	-0.30214	-3.33367	0.00203957	0.0470669	TMEM159
ENSG00000108528	-0.160086	-3.33362	0.0020429	0.0470669	SLC25A11
ENSG00000113194	0.100231	3.33478	0.00204536	0.0470669	FAF2
ENSG00000147697	-0.457167	-3.34242	0.00204565	0.0470669	GSDMC
ENSG00000173559	0.386785	3.30623	0.00204877	0.0470669	NABP1
ENSG00000165006	-0.125444	-3.32902	0.00204878	0.0470669	UBAP1
ENSG00000156990	-0.145965	-3.32819	0.00205323	0.0470669	RPUSD3
ENSG00000129009	0.335408	3.32373	0.00205328	0.0470669	ISLR
ENSG00000121774	0.0946623	3.32904	0.00206115	0.0471822	KHDRBS1
ENSG00000146094	0.305326	3.33104	0.00206856	0.0472867	DOK3
ENSG00000116990	1.06189	3.29875	0.00208072	0.0474992	MYCL
ENSG00000151092	-0.149103	-3.32235	0.00208743	0.0475872	NGLY1
ENSG00000140464	0.28177	3.32026	0.00209577	0.0477119	PML
ENSG00000112473	0.179671	3.31818	0.00210553	0.0478419	SLC39A7
ENSG00000214174	-0.186869	-3.31451	0.00210724	0.0478419	AMZ2P1
ENSG00000165526	-0.163161	-3.31808	0.00211456	0.0478696	RPUSD4
ENSG00000122042	-0.147561	-3.31763	0.00211538	0.0478696	UBL3
ENSG00000214548	0.242408	3.31877	0.00212017	0.0478696	MEG3
ENSG00000158195	0.229782	3.31759	0.00212251	0.0478696	WASF2
ENSG00000150527	-0.242782	-3.31741	0.00212437	0.0478696	MIA2
ENSG00000157500	-0.221683	-3.31867	0.00212783	0.0478696	APPL1
ENSG00000133131	0.149163	3.31541	0.00212863	0.0478696	MORC4
ENSG00000164949	0.568904	3.30485	0.00213423	0.0479308	GEM
ENSG00000184584	0.322977	3.30719	0.00214301	0.047988	TMEM173
ENSG00000104325	-0.201638	-3.31494	0.00214434	0.047988	DECR1
ENSG00000136997	0.377575	3.3045	0.00214544	0.047988	MYC
ENSG00000163827	-0.30325	-3.18667	0.00215117	0.0480514	LRRC2
ENSG00000139323	-0.161268	-3.33942	0.00215886	0.0481586	POC1B
ENSG00000183160	0.586185	3.2901	0.00216189	0.0481615	TMEM119
ENSG00000119681	0.322673	3.30988	0.00216783	0.048174	LTBP2
ENSG00000175110	-0.200529	-3.30895	0.00216825	0.048174	MRPS22
ENSG00000105726	0.245446	3.31141	0.00217421	0.048242	ATP13A1
ENSG00000187498	0.514341	3.30942	0.00218038	0.0482421	COL4A1
ENSG00000204291	0.271905	3.30759	0.00218177	0.0482421	COL15A1
ENSG00000143341	0.463456	3.18165	0.00218397	0.0482421	HMCN1
ENSG00000133393	-0.199643	-3.30472	0.00218583	0.0482421	FOPNL
ENSG00000120899	0.265289	3.30267	0.00219536	0.0483854	PTK2B
ENSG00000186687	-0.227725	-3.30276	0.00220074	0.0483854	LYRM7
ENSG00000070087	-0.169239	-3.30441	0.00220117	0.0483854	PFN2
ENSG00000147100	0.253863	3.29719	0.00220397	0.0483854	SLC16A2
ENSG00000070010	-0.19275	-3.30185	0.00220697	0.0483874	UFD1
ENSG00000143420	-0.146695	-3.29884	0.00221494	0.0484596	ENSA
ENSG00000075415	-0.177005	-3.30569	0.00221654	0.0484596	SLC25A3
ENSG00000119487	-0.180352	-3.30164	0.00221901	0.0484596	MAPKAP1
ENSG00000273486	-0.255183	-3.2946	0.00222858	0.0485385	AC096992.2
ENSG00000119673	-0.161811	-3.29856	0.00222929	0.0485385	ACOT2
ENSG00000247828	-0.280139	-3.29999	0.00223139	0.0485385	TMEM161B-AS1
ENSG00000152234	-0.156535	-3.30075	0.00223998	0.0486618	ATP5F1A
ENSG00000163541	-0.226998	-3.29351	0.00227116	0.0492335	SUCLG1
ENSG00000128609	-0.247806	-3.29116	0.00227222	0.0492335	NDUFA5
ENSG00000174804	0.207241	3.28931	0.00228618	0.0494151	FZD4
ENSG00000008130	0.179316	3.3022	0.00228655	0.0494151	NADK
ENSG00000118523	0.641251	3.27581	0.00229202	0.049469	CCN2
ENSG00000154096	0.835869	3.27332	0.00229607	0.0494922	THY1
ENSG00000164122	-0.201539	-3.28436	0.00230495	0.0495338	ASB5
ENSG00000118432	0.464677	3.28047	0.00230577	0.0495338	CNR1
ENSG00000108387	0.29615	3.26782	0.00230784	0.0495338	SEPT4
ENSG00000139722	0.193241	3.31763	0.00231163	0.0495338	VPS37B
ENSG00000065308	0.249222	3.26452	0.002321	0.0495338	TRAM2
ENSG00000283154	-0.916155	-3.27375	0.00232142	0.0495338	IQCJ-SCHIP1
ENSG00000221818	0.287024	3.25825	0.00232725	0.0495338	EBF2
ENSG00000189114	0.223295	3.26529	0.00232912	0.0495338	BLOC1S3
ENSG00000239569	-0.328512	-3.26329	0.00233187	0.0495338	KMT2E-AS1
ENSG00000073614	0.201259	3.28274	0.00233469	0.0495338	KDM5A
ENSG00000145439	-0.151191	-3.27926	0.00233558	0.0495338	CBR4
ENSG00000204152	-0.161539	-3.27797	0.00233558	0.0495338	TIMM23B
ENSG00000125841	0.348684	3.26368	0.00233676	0.0495338	NRSN2
ENSG00000072954	-0.166273	-3.284	0.00233996	0.0495385	TMEM38A
ENSG00000113569	0.12569	3.268	0.00236512	0.0499318	NUP155
ENSG00000175395	-0.206977	-3.27453	0.00237004	0.0499318	ZNF25
ENSG00000154370	0.310627	3.28361	0.00237096	0.0499318	TRIM11
ENSG00000175600	-0.192128	-3.2855	0.00237248	0.0499318	SUGCT
ENSG00000250938	-0.301558	-3.26792	0.00237356	0.0499318	AC073475.1
ENSG00000110025	-0.153281	-3.27876	0.00237963	0.0499825	SNX15
ENSG00000226759	-0.360185	-3.27548	0.00238198	0.0499825	DAB1-AS1
ENSG00000145919	-0.178259	-3.15193	0.00238782	0.0500419	BOD1
ENSG00000132793	0.352981	3.26347	0.0023969	0.0501088	LPIN3
ENSG00000012660	0.331853	3.2656	0.00239705	0.0501088	ELOVL5
ENSG00000123136	0.197934	3.26506	0.00240117	0.050132	DDX39A
ENSG00000115539	-0.192173	-3.2678	0.00240643	0.0501787	PDCL3
ENSG00000084070	0.261816	3.26054	0.00241091	0.0501974	SMAP2
ENSG00000028137	0.275167	3.25985	0.00241337	0.0501974	TNFRSF1B
ENSG00000085832	-0.169079	-3.27285	0.00241752	0.050221	EPS15
ENSG00000150760	0.345086	3.26983	0.00242411	0.0502949	DOCK1
ENSG00000089327	0.312056	3.24519	0.00243666	0.050439	FXYD5
ENSG00000113361	0.484235	3.26517	0.00243948	0.050439	CDH6
ENSG00000132622	0.326738	3.27416	0.00244265	0.050439	HSPA12B
ENSG00000044574	0.155143	3.26943	0.00244583	0.050439	HSPA5
ENSG00000123240	-0.245962	-3.27375	0.00244623	0.050439	OPTN
ENSG00000263647	0.570204	3.30181	0.00244958	0.0504457	BPTFP1
ENSG00000172458	-0.354136	-3.26287	0.00245449	0.0504842	IL17D
ENSG00000112245	-0.227752	-3.25687	0.00246427	0.0505714	PTP4A1
ENSG00000138029	-0.202672	-3.2614	0.00246927	0.0505714	HADHB
ENSG00000101134	-0.205889	-3.2616	0.00247041	0.0505714	DOK5
ENSG00000254535	0.421228	3.14049	0.00247091	0.0505714	PABPC4L
ENSG00000117859	-0.197491	-3.26188	0.00247969	0.0506502	OSBPL9
ENSG00000089280	0.130379	3.13915	0.00248085	0.0506502	FUS
ENSG00000059573	0.292791	3.2493	0.00249381	0.0507477	ALDH18A1
ENSG00000151789	0.532078	3.2357	0.00249383	0.0507477	ZNF385D
ENSG00000165660	-0.118702	-3.25719	0.00249798	0.0507477	ABRAXAS2
ENSG00000180329	-0.129943	-3.25499	0.00250339	0.0507477	CCDC43
ENSG00000184428	0.191063	3.25634	0.00250477	0.0507477	TOP1MT
ENSG00000129467	0.331864	3.25066	0.0025055	0.0507477	ADCY4
ENSG00000102034	0.47272	3.23769	0.00251542	0.0507477	ELF4
ENSG00000159873	-0.122452	-3.25483	0.00251821	0.0507477	CCDC117
ENSG00000091640	-0.201838	-3.25577	0.002519	0.0507477	SPAG7
ENSG00000122877	1.03891	3.22468	0.00251908	0.0507477	EGR2
ENSG00000260083	-0.332007	-3.13401	0.00251921	0.0507477	MIR762HG
ENSG00000006025	0.408443	3.24893	0.00252377	0.0507779	AC003665.1
ENSG00000178127	-0.274155	-3.24566	0.00254175	0.0510731	NDUFV2
ENSG00000124098	-0.130947	-3.2497	0.00254739	0.0510731	FAM210B
ENSG00000143256	-0.197755	-3.24851	0.00254766	0.0510731	PFDN2
ENSG00000278878	-0.471428	-3.25608	0.00255593	0.051078	CU638689.1
ENSG00000126581	-0.1139	-3.24854	0.00255641	0.051078	BECN1
ENSG00000170379	0.337326	3.23305	0.00255713	0.051078	TCAF2
ENSG00000163131	0.346649	3.22538	0.00256162	0.0511064	CTSS
ENSG00000120738	1.15474	3.24991	0.00257474	0.0511941	EGR1
ENSG00000275700	0.156624	3.24826	0.0025751	0.0511941	AATF
ENSG00000131143	-0.264971	-3.2488	0.00257526	0.0511941	COX4I1
ENSG00000178741	-0.247461	-3.2471	0.00258074	0.0512338	COX5A
ENSG00000148680	0.631888	3.24076	0.00258618	0.0512338	HTR7
ENSG00000175087	-0.174791	-3.2457	0.00259027	0.0512338	PDIK1L
ENSG00000164434	-0.462413	-3.24319	0.00259664	0.0512338	FABP7
ENSG00000163110	-0.223286	-3.24559	0.0025974	0.0512338	PDLIM5
ENSG00000121966	0.433011	3.24084	0.00259872	0.0512338	CXCR4
ENSG00000143537	0.219995	3.24304	0.00259884	0.0512338	ADAM15
ENSG00000204351	0.171291	3.24176	0.00260286	0.0512522	SKIV2L
ENSG00000095139	0.108031	3.23918	0.00261192	0.0513031	ARCN1
ENSG00000163528	-0.198702	-3.24477	0.00261307	0.0513031	CHCHD4
ENSG00000206384	0.614289	3.22452	0.00261727	0.0513031	COL6A6
ENSG00000122696	-0.137962	-3.23101	0.00261804	0.0513031	SLC25A51
ENSG00000163607	-0.188466	-3.23051	0.00262088	0.0513031	GTPBP8
ENSG00000248092	-0.175471	-3.23825	0.00262994	0.05142	NNT-AS1
ENSG00000174943	0.216994	3.23449	0.0026337	0.051433	KCTD13
ENSG00000182796	0.231092	3.23227	0.0026375	0.0514468	TMEM198B
ENSG00000159111	-0.115005	-3.23715	0.0026416	0.0514663	MRPL10
ENSG00000123453	0.470444	3.2348	0.00265756	0.0517167	SARDH
ENSG00000106571	0.384857	3.23556	0.00266269	0.0517559	GLI3
ENSG00000143252	-0.166495	-3.23362	0.00266769	0.0517925	SDHC
ENSG00000104723	0.306062	3.21292	0.00267392	0.051824	TUSC3
ENSG00000196196	0.244199	3.24805	0.00267555	0.051824	HRCT1
ENSG00000254772	-0.23295	-3.22832	0.00269019	0.051941	EEF1G
ENSG00000083290	-0.210372	-3.23636	0.00269354	0.051941	ULK2
ENSG00000142227	0.324039	3.21222	0.00269589	0.051941	EMP3
ENSG00000110274	0.326487	3.21477	0.0027016	0.051941	CEP164
ENSG00000122477	-0.251653	-3.22015	0.00270227	0.051941	LRRC39
ENSG00000184113	0.287374	3.23992	0.00270257	0.051941	CLDN5
ENSG00000260288	0.443109	3.11002	0.00270568	0.051941	AC019294.2
ENSG00000140740	-0.143036	-3.22918	0.00270732	0.051941	UQCRC2
ENSG00000075914	-0.200559	-3.21859	0.00270972	0.051941	EXOSC7
ENSG00000078369	0.161548	3.23165	0.00271869	0.0520529	GNB1
ENSG00000204634	-0.324684	-3.22472	0.00272697	0.0521513	TBC1D8
ENSG00000205707	-0.272896	-3.22171	0.00273365	0.0521688	ETFRF1
ENSG00000214425	0.460623	3.24001	0.0027377	0.0521688	LRRC37A4P
ENSG00000106018	-0.232968	-3.22138	0.002746	0.0521688	VIPR2
ENSG00000047597	-0.163542	-3.21711	0.00274679	0.0521688	XK
ENSG00000224189	0.519963	3.20128	0.00274689	0.0521688	HAGLR
ENSG00000269352	0.249123	3.20574	0.00274897	0.0521688	PTOV1-AS2
ENSG00000072958	0.13909	3.22305	0.00275043	0.0521688	AP1M1
ENSG00000135447	-0.249977	-3.22213	0.00275782	0.0521688	PPP1R1A
ENSG00000112977	0.330967	3.21359	0.00276048	0.0521688	DAP
ENSG00000171766	-0.23596	-3.22071	0.00276501	0.0521688	GATM
ENSG00000177096	0.361717	3.20872	0.00276774	0.0521688	PHETA2
ENSG00000176909	0.225613	3.22137	0.00276836	0.0521688	MAMSTR
ENSG00000183530	0.230046	3.2147	0.00276869	0.0521688	PRR14L
ENSG00000226742	-0.252699	-3.22753	0.00277559	0.052179	HSBP1L1
ENSG00000167208	-0.335768	-3.21293	0.00277598	0.052179	SNX20
ENSG00000256043	0.195132	3.19947	0.00277865	0.052179	CTSO
ENSG00000188672	-0.370165	-3.2294	0.0027843	0.052226	RHCE
ENSG00000169255	0.261537	3.21014	0.00279677	0.0524008	B3GALNT1
ENSG00000140406	0.366634	3.21401	0.00280921	0.0525419	TLNRD1
ENSG00000185104	-0.120844	-3.21313	0.00281062	0.0525419	FAF1
ENSG00000013293	0.865122	3.24718	0.00282222	0.0526993	SLC7A14
ENSG00000166260	-0.135944	-3.20991	0.00282611	0.0527128	COX11
ENSG00000127955	0.249264	3.20175	0.002831	0.0527448	GNAI1
ENSG00000145014	0.318436	3.20172	0.00284624	0.0529407	TMEM44
ENSG00000112796	-0.250972	-3.20958	0.00284975	0.0529407	ENPP5
ENSG00000197971	-0.242366	-3.21061	0.00285118	0.0529407	MBP
ENSG00000169871	0.257414	3.20151	0.00285908	0.0529407	TRIM56
ENSG00000277443	0.267607	3.19914	0.00286158	0.0529407	MARCKS
ENSG00000081803	0.329316	3.18769	0.00286771	0.0529407	CADPS2
ENSG00000174013	-0.155631	-3.20452	0.00286821	0.0529407	FBXO45
ENSG00000136003	-0.207778	-3.20579	0.00286838	0.0529407	ISCU
ENSG00000287580	-0.406063	-3.21438	0.00287018	0.0529407	AC073349.4
ENSG00000189337	0.253043	3.20006	0.00288209	0.0530922	KAZN
ENSG00000148459	-0.217398	-3.19467	0.00288479	0.0530922	PDSS1
ENSG00000205763	-0.209871	-3.19049	0.00289717	0.0531876	RP9P
ENSG00000189316	-0.566467	-3.21533	0.00289838	0.0531876	AC073349.1
ENSG00000158050	0.69701	3.18195	0.0029068	0.0531876	DUSP2
ENSG00000264424	0.546481	3.17059	0.00291355	0.0531876	MYH4
ENSG00000102178	-0.155864	-3.20056	0.00291405	0.0531876	UBL4A
ENSG00000082196	0.351973	3.18198	0.00291542	0.0531876	C1QTNF3
ENSG00000160097	-0.28345	-3.20438	0.00291697	0.0531876	FNDC5
ENSG00000173409	-0.18407	-3.19292	0.00291821	0.0531876	ARV1
ENSG00000181007	0.244629	3.18969	0.0029205	0.0531876	ZFP82
ENSG00000168010	0.21159	3.19122	0.00292197	0.0531876	ATG16L2
ENSG00000143226	0.37506	3.17893	0.00293256	0.0533218	FCGR2A
ENSG00000111261	0.271942	3.18848	0.00294261	0.0534462	MANSC1
ENSG00000237399	0.523744	3.20068	0.00294796	0.0534849	PITRM1-AS1
ENSG00000100626	0.336546	3.20803	0.00295442	0.0534878	GALNT16
ENSG00000139579	-0.218395	-3.18417	0.00295456	0.0534878	NABP2
ENSG00000144580	-0.114374	-3.19096	0.00296413	0.0535207	CNOT9
ENSG00000164252	-0.10606	-3.2017	0.00296498	0.0535207	AGGF1
ENSG00000241978	0.363212	3.19083	0.00296604	0.0535207	AKAP2
ENSG00000085265	0.407271	3.17008	0.00297551	0.0536334	FCN1
ENSG00000206344	0.330414	3.1816	0.00298201	0.0536924	HCG27
ENSG00000114861	0.21277	3.17528	0.00298974	0.0537732	FOXP1
ENSG00000179456	-0.156026	-3.1907	0.00299371	0.0537864	ZBTB18
ENSG00000185880	-0.159379	-3.19068	0.00299948	0.0538212	TRIM69
ENSG00000112874	-0.227497	-3.19359	0.00300212	0.0538212	NUDT12
ENSG00000080573	0.350801	3.18632	0.00301149	0.0539279	COL5A3
ENSG00000134013	0.490598	3.15142	0.00301823	0.0539279	LOXL2
ENSG00000215861	-0.226305	-3.18558	0.00301965	0.0539279	AC245297.1
ENSG00000181264	0.478332	3.16619	0.00302674	0.0539279	TMEM136
ENSG00000102837	-0.467875	-3.18851	0.00302802	0.0539279	OLFM4
ENSG00000153317	0.261167	3.18104	0.00302921	0.0539279	ASAP1
ENSG00000172935	0.343761	3.17861	0.00303079	0.0539279	MRGPRF
ENSG00000117318	0.418521	3.1831	0.00303558	0.0539554	ID3
ENSG00000196924	0.532642	3.18348	0.00304661	0.0540937	FLNA
ENSG00000237172	0.438656	3.17351	0.00305039	0.0541028	B3GNT9
ENSG00000171503	-0.167605	-3.18347	0.00305535	0.0541332	ETFDH
ENSG00000089472	0.531534	3.16546	0.00306481	0.0542269	HEPH
ENSG00000005700	-0.13152	-3.18322	0.00307126	0.0542269	IBTK
ENSG00000162458	0.597609	3.1732	0.00307342	0.0542269	FBLIM1
ENSG00000143515	0.455765	3.16948	0.0030737	0.0542269	ATP8B2
ENSG00000131236	0.184866	3.1743	0.00308559	0.054379	CAP1
ENSG00000099800	-0.225844	-3.18136	0.00309132	0.0544007	TIMM13
ENSG00000162745	0.473527	3.1696	0.00309337	0.0544007	OLFML2B
ENSG00000145494	-0.203057	-3.17958	0.00310465	0.0545415	NDUFS6
ENSG00000110429	-0.251187	-3.17488	0.00311032	0.0545834	FBXO3
ENSG00000197183	0.374169	3.16751	0.00311715	0.0546455	NOL4L
ENSG00000159461	-0.153314	-3.17428	0.00312695	0.054718	AMFR
ENSG00000200201	-0.267423	-3.1758	0.00312787	0.054718	RF00019
ENSG00000113504	0.329988	3.16547	0.00313157	0.0547251	SLC12A7
ENSG00000185847	-0.417854	-3.17172	0.00313925	0.0547799	LINC01405
ENSG00000235568	0.598881	3.15506	0.0031413	0.0547799	NFAM1
ENSG00000141447	-0.125944	-3.17146	0.00315121	0.0548951	OSBPL1A
ENSG00000155329	-0.181447	-3.05801	0.00315506	0.0549047	ZCCHC10
ENSG00000108679	0.300548	3.16555	0.00316045	0.0549409	LGALS3BP
ENSG00000186827	0.456551	3.16149	0.00317036	0.0549731	TNFRSF4
ENSG00000101670	0.555142	3.15221	0.00317855	0.0549731	LIPG
ENSG00000196730	0.383836	3.15986	0.0031797	0.0549731	DAPK1
ENSG00000104964	-0.176749	-3.16891	0.00318059	0.0549731	TLE5
ENSG00000167601	0.293369	3.1798	0.00318216	0.0549731	AXL
ENSG00000187527	-0.350464	-3.1593	0.00318233	0.0549731	ATP13A5
ENSG00000126895	0.355154	3.20013	0.00318827	0.0549731	AVPR2
ENSG00000105339	0.31419	3.15767	0.00318877	0.0549731	DENND3
ENSG00000137547	-0.233571	-3.16598	0.00319686	0.0550045	MRPL15
ENSG00000059804	0.394215	3.15298	0.0031972	0.0550045	SLC2A3
ENSG00000105048	-0.287519	-3.1629	0.00320828	0.0551213	TNNT1
ENSG00000101365	-0.161686	-3.16476	0.00321329	0.0551213	IDH3B
ENSG00000115221	-0.244362	-3.16083	0.00321622	0.0551213	ITGB6
ENSG00000084092	-0.139306	-3.15735	0.00322202	0.0551213	NOA1
ENSG00000137133	-0.24049	-3.1519	0.00322562	0.0551213	HINT2
ENSG00000089057	0.218833	3.17166	0.00322981	0.0551213	SLC23A2
ENSG00000155975	-0.122833	-3.16889	0.00323742	0.0551213	VPS37A
ENSG00000164209	-0.182466	-3.15901	0.00323974	0.0551213	SLC25A46
ENSG00000182180	-0.163762	-3.16559	0.0032429	0.0551213	MRPS16
ENSG00000113248	0.346699	3.16237	0.00324681	0.0551213	PCDHB15
ENSG00000137834	0.529226	3.13735	0.0032482	0.0551213	SMAD6
ENSG00000196323	-0.173929	-3.15959	0.00324828	0.0551213	ZBTB44
ENSG00000226239	0.288204	3.15919	0.00324939	0.0551213	AL031658.1
ENSG00000087365	0.118405	3.15736	0.00325043	0.0551213	SF3B2
ENSG00000168461	0.376367	3.14412	0.00326192	0.0552597	RAB31
ENSG00000248124	0.229069	3.14154	0.00326796	0.0553057	RRN3P1
ENSG00000163815	0.31641	3.15539	0.00327593	0.0553116	CLEC3B
ENSG00000138193	0.455079	3.13732	0.00327756	0.0553116	PLCE1
ENSG00000156535	0.36871	3.1413	0.00327829	0.0553116	CD109
ENSG00000204262	0.504797	3.14612	0.00328877	0.0554321	COL5A2
ENSG00000182154	-0.271456	-3.15762	0.00329384	0.0554413	MRPL41
ENSG00000277258	0.30765	3.15117	0.00329771	0.0554413	PCGF2
ENSG00000156171	-0.192151	-3.15605	0.00330214	0.0554413	DRAM2
ENSG00000274712	0.198104	3.16666	0.00330408	0.0554413	AC005332.4
ENSG00000204179	-0.289442	-3.17206	0.00330599	0.0554413	PTPN20
ENSG00000122515	0.250266	3.04167	0.00330997	0.055452	ZMIZ2
ENSG00000082269	-0.159101	-3.14679	0.00331506	0.0554813	FAM135A
ENSG00000091986	0.595803	3.15542	0.00331963	0.055502	CCDC80
ENSG00000135900	-0.114063	-3.14864	0.00332426	0.0555234	MRPL44
ENSG00000080546	-0.235028	-3.1493	0.00333562	0.0556361	SESN1
ENSG00000161981	-0.225665	-3.14845	0.0033377	0.0556361	SNRNP25
ENSG00000125818	-0.127843	-3.14977	0.00334242	0.055659	PSMF1
ENSG00000124767	-0.197261	-3.14074	0.00335024	0.0557333	GLO1
ENSG00000213015	0.181308	3.15294	0.00336869	0.0559096	ZNF580
ENSG00000154133	0.385319	3.15029	0.00336943	0.0559096	ROBO4
ENSG00000285373	-0.344489	-3.1401	0.00337092	0.0559096	LINC02478
ENSG00000155660	0.23167	3.13092	0.00339803	0.0562162	PDIA4
ENSG00000129347	0.192099	3.13517	0.00339908	0.0562162	KRI1
ENSG00000204568	-0.158857	-3.14252	0.00340818	0.0562162	MRPS18B
ENSG00000077782	0.205944	3.13795	0.00340892	0.0562162	FGFR1
ENSG00000167595	0.403777	3.12385	0.00341241	0.0562162	PROSER3
ENSG00000050405	0.251754	3.13896	0.0034137	0.0562162	LIMA1
ENSG00000125945	0.159972	3.13658	0.00341409	0.0562162	ZNF436
ENSG00000196510	0.109933	3.13721	0.00341769	0.0562162	ANAPC7
ENSG00000118495	0.228854	3.13541	0.00342535	0.0562162	PLAGL1
ENSG00000261455	-0.181919	-3.13183	0.00342858	0.0562162	LINC01003
ENSG00000165629	-0.240187	-3.14176	0.00343126	0.0562162	ATP5F1C
ENSG00000128294	-0.186676	-3.13694	0.00343297	0.0562162	TPST2
ENSG00000149428	0.283805	3.12741	0.00343871	0.0562162	HYOU1
ENSG00000166136	-0.19604	-3.14035	0.00343946	0.0562162	NDUFB8
ENSG00000164406	-0.219875	-3.151	0.00344288	0.0562162	LEAP2
ENSG00000235750	0.269577	3.1291	0.00344608	0.0562162	KIAA0040
ENSG00000266028	0.355819	3.13476	0.00344692	0.0562162	SRGAP2
ENSG00000204681	0.30094	3.12459	0.00345304	0.0562609	GABBR1
ENSG00000256671	0.532831	3.12897	0.00345959	0.0562804	LIMS4
ENSG00000197355	0.320403	3.11646	0.00346376	0.0562804	UAP1L1
ENSG00000148655	-0.448689	-3.14248	0.00346605	0.0562804	LRMDA
ENSG00000153234	0.818674	3.1031	0.00346778	0.0562804	NR4A2
ENSG00000166971	-0.145703	-3.13276	0.00347323	0.0563138	AKTIP
ENSG00000124145	-0.165139	-3.13141	0.00349407	0.0565806	SDC4
ENSG00000204099	0.880339	3.12289	0.00349905	0.0565806	NEU4
ENSG00000198546	-0.248439	-3.02259	0.0034999	0.0565806	ZNF511
ENSG00000146826	0.209087	3.12424	0.00350582	0.0566211	MAP11
ENSG00000101353	-0.176433	-3.13739	0.00351067	0.0566445	MROH8
ENSG00000257261	-0.35546	-3.12569	0.00351919	0.0567269	AC008014.1
ENSG00000122786	0.283576	3.12678	0.00353396	0.0569097	CALD1
ENSG00000198515	-0.299041	-3.12069	0.00353969	0.0569469	CNGA1
ENSG00000198467	-0.181427	-3.13131	0.00354476	0.0569732	TPM2
ENSG00000100373	-0.343212	-3.12378	0.00355653	0.0569807	UPK3A
ENSG00000273749	0.246391	3.12272	0.00355885	0.0569807	CYFIP1
ENSG00000172366	-0.28915	-3.12385	0.00355975	0.0569807	MCRIP2
ENSG00000230943	-0.203398	-3.12715	0.00356222	0.0569807	LINC02541
ENSG00000138031	0.321911	3.10687	0.00356867	0.0569807	ADCY3
ENSG00000223403	0.315087	3.11876	0.00357043	0.0569807	MEG9
ENSG00000102699	0.218189	3.12824	0.00357375	0.0569807	PARP4
ENSG00000108176	-0.268993	-3.11626	0.00357943	0.0569807	DNAJC12
ENSG00000100442	-0.268743	-3.11837	0.00357985	0.0569807	FKBP3
ENSG00000017797	-0.0955732	-3.1206	0.00358188	0.0569807	RALBP1
ENSG00000153827	0.130834	3.1214	0.00358293	0.0569807	TRIP12
ENSG00000143198	-0.243626	-3.0129	0.00360009	0.0571987	MGST3
ENSG00000187984	0.400196	3.10861	0.00360463	0.0572162	ANKRD19P
ENSG00000262580	0.323108	3.12963	0.00361292	0.0572931	AC087741.1
ENSG00000213707	-0.755539	-3.12463	0.00361845	0.057326	HMGB1P10
ENSG00000164176	0.836873	3.09565	0.00362385	0.057357	EDIL3
ENSG00000153879	-0.135824	-3.11769	0.00363374	0.057446	CEBPG
ENSG00000172889	0.224345	3.12192	0.00363639	0.057446	EGFL7
ENSG00000099331	0.329754	3.1142	0.00365797	0.0576902	MYO9B
ENSG00000189058	-0.330071	-3.11596	0.00366105	0.0576902	APOD
ENSG00000204592	0.204726	3.11776	0.00366227	0.0576902	HLA-E
ENSG00000149575	-0.258833	-3.11325	0.00366792	0.0577012	SCN2B
ENSG00000101247	-0.233717	-3.11083	0.0036699	0.0577012	NDUFAF5
ENSG00000143320	0.691297	3.09501	0.00368329	0.0578569	CRABP2
ENSG00000167615	0.253634	3.11044	0.00369257	0.0579479	LENG8
ENSG00000164093	-0.15708	-3.11104	0.00369803	0.0579788	PITX2
ENSG00000155008	-0.139779	-3.10844	0.00370861	0.0580881	APOOL
ENSG00000154734	0.366437	3.10662	0.00371376	0.0580881	ADAMTS1
ENSG00000139726	-0.0973866	-3.10687	0.00372107	0.0580881	DENR
ENSG00000146192	0.375622	3.08283	0.00372138	0.0580881	FGD2
ENSG00000166780	-0.143986	-3.10714	0.00372264	0.0580881	BMERB1
ENSG00000116473	-0.180556	-3.10622	0.00372752	0.0580881	RAP1A
ENSG00000145794	0.327974	3.10894	0.00372947	0.0580881	MEGF10
ENSG00000124702	-0.173261	-3.10796	0.00373328	0.058093	KLHDC3
ENSG00000232931	0.302936	3.09203	0.00375031	0.0583035	LINC00342
ENSG00000111785	-0.188956	-3.12457	0.00376272	0.0584417	RIC8B
ENSG00000160191	0.28751	3.09732	0.00376917	0.0584873	PDE9A
ENSG00000099341	-0.184627	-3.10555	0.00377884	0.0585766	PSMD8
ENSG00000283445	0.347343	2.99484	0.00379408	0.0585766	AL136985.3
ENSG00000072401	-0.315995	-3.1006	0.00379578	0.0585766	UBE2D1
ENSG00000178162	0.385317	3.10419	0.00380065	0.0585766	FAR2P2
ENSG00000158882	-0.167313	-3.09712	0.00380192	0.0585766	TOMM40L
ENSG00000153707	0.442571	3.09307	0.00380226	0.0585766	PTPRD
ENSG00000078668	-0.187234	-3.0949	0.00380462	0.0585766	VDAC3
ENSG00000121361	0.218794	3.09512	0.00380535	0.0585766	KCNJ8
ENSG00000169499	0.354225	3.08273	0.00380665	0.0585766	PLEKHA2
ENSG00000171109	-0.135456	-3.09944	0.00381993	0.0587266	MFN1
ENSG00000272106	-0.180639	-3.10156	0.00383339	0.058879	AL691432.2
ENSG00000137106	-0.139203	-3.09864	0.00383745	0.058887	GRHPR
ENSG00000135002	-0.178658	-3.08562	0.00387026	0.0593356	RFK
ENSG00000100532	-0.273343	-3.08046	0.0038828	0.059473	CGRRF1
ENSG00000249249	-0.296299	-3.0818	0.00388912	0.0594935	AC010226.1
ENSG00000173890	0.307511	3.08106	0.0038913	0.0594935	GPR160
ENSG00000142494	-0.233884	-3.09488	0.00389489	0.0594938	SLC47A1
ENSG00000173960	-0.14948	-3.08954	0.00390078	0.059529	UBXN2A
ENSG00000187764	0.184108	3.09097	0.00390445	0.0595304	SEMA4D
ENSG00000185361	0.245271	3.09188	0.00391168	0.0595859	TNFAIP8L1
ENSG00000010319	0.34655	3.08775	0.00392813	0.0597817	SEMA3G
ENSG00000154723	-0.297564	-3.08556	0.00393495	0.0598307	ATP5PF
ENSG00000165264	-0.250986	-2.98194	0.00393855	0.0598307	NDUFB6
ENSG00000135211	-0.179049	-3.08799	0.00395116	0.0599587	TMEM60
ENSG00000173918	0.35507	3.09708	0.00395695	0.0599587	C1QTNF1
ENSG00000141469	-0.370629	-3.06803	0.0039578	0.0599587	SLC14A1
ENSG00000198270	-0.170151	-3.06986	0.00397399	0.0601491	TMEM116
ENSG00000077150	0.255502	3.07873	0.00398345	0.0602375	NFKB2
ENSG00000176444	0.163369	3.07336	0.00399653	0.0603802	CLK2
ENSG00000132313	-0.158603	-3.08019	0.00401011	0.0604721	MRPL35
ENSG00000162409	-0.211354	-3.07774	0.0040157	0.0604721	PRKAA2
ENSG00000173436	-0.255117	-3.0775	0.00401933	0.0604721	MICOS10
ENSG00000267309	0.308715	2.97407	0.00402918	0.0604721	AC092295.2
ENSG00000265298	0.21158	3.0651	0.00402919	0.0604721	AC132812.1
ENSG00000137692	-0.197821	-3.0746	0.00402935	0.0604721	DCUN1D5
ENSG00000004142	-0.106873	-3.07955	0.00403209	0.0604721	POLDIP2
ENSG00000128915	-0.151413	-3.07936	0.00403468	0.0604721	ICE2
ENSG00000164736	0.361214	3.07263	0.00403806	0.0604721	SOX17
ENSG00000160211	0.287761	3.06327	0.00404017	0.0604721	G6PD
ENSG00000231246	0.525018	3.10054	0.00404263	0.0604721	AL445426.1
ENSG00000139168	-0.198594	-3.07391	0.00405011	0.0605294	ZCRB1
ENSG00000168487	0.335482	3.06028	0.00405664	0.0605727	BMP1
ENSG00000168806	0.203148	3.07211	0.00407239	0.0607531	LCMT2
ENSG00000164919	-0.296413	-3.07159	0.00408524	0.0608903	COX6C
ENSG00000109089	0.416725	3.06908	0.00410117	0.0610729	CDR2L
ENSG00000174600	0.304415	3.05632	0.0041086	0.0611288	CMKLR1
ENSG00000106819	0.656902	3.0563	0.00411346	0.0611463	ASPN
ENSG00000076716	0.210924	3.06707	0.00413844	0.0614221	GPC4
ENSG00000100918	0.390579	3.05985	0.0041394	0.0614221	REC8
ENSG00000147027	-0.190317	-3.0653	0.00415836	0.0616483	TMEM47
ENSG00000104823	-0.176693	-3.06097	0.00420616	0.0623014	ECH1
ENSG00000168291	-0.152586	-3.06068	0.00421748	0.0623586	PDHB
ENSG00000135972	-0.173872	-3.05845	0.00421752	0.0623586	MRPS9
ENSG00000135637	0.315037	3.04475	0.00422659	0.0624371	CCDC142
ENSG00000100288	0.146707	3.05743	0.00423671	0.0625309	CHKB
ENSG00000171522	0.287806	3.04774	0.00424876	0.0626532	PTGER4
ENSG00000287059	0.355116	3.04098	0.00425723	0.0626879	AC090004.2
ENSG00000099783	0.150342	3.06157	0.00425866	0.0626879	HNRNPM
ENSG00000198879	0.30846	3.06212	0.00427827	0.062813	SFMBT2
ENSG00000111799	0.3791	3.04919	0.00428275	0.062813	COL12A1
ENSG00000164484	0.473602	3.04489	0.00428423	0.062813	TMEM200A
ENSG00000166582	-0.220925	-3.04593	0.00428442	0.062813	CENPV
ENSG00000103966	0.308751	3.04964	0.00428605	0.062813	EHD4
ENSG00000080839	-0.224471	-3.04671	0.00429039	0.0628211	RBL1
ENSG00000130147	0.323839	3.03991	0.00429432	0.0628233	SH3BP4
ENSG00000104093	0.302451	3.04034	0.00430524	0.0628951	DMXL2
ENSG00000084636	0.42074	3.03533	0.00430832	0.0628951	COL16A1
ENSG00000125166	-0.200668	-3.054	0.00431439	0.0628951	GOT2
ENSG00000168032	0.438527	3.05198	0.00431816	0.0628951	ENTPD3
ENSG00000178297	0.47822	3.05247	0.00432722	0.0628951	TMPRSS9
ENSG00000130813	0.226295	3.04119	0.00433202	0.0628951	C19orf66
ENSG00000270804	0.36128	3.04579	0.00433214	0.0628951	AC010326.4
ENSG00000147324	0.410269	3.04756	0.00433264	0.0628951	MFHAS1
ENSG00000129197	-0.157533	-3.05454	0.00433329	0.0628951	RPAIN
ENSG00000109065	0.143276	3.05026	0.00433839	0.0629142	NAT9
ENSG00000262814	-0.236431	-3.05231	0.0043462	0.0629367	MRPL12
ENSG00000134308	0.144354	3.04618	0.00434751	0.0629367	YWHAQ
ENSG00000105722	0.347384	3.05258	0.00436747	0.0631705	ERF
ENSG00000186642	0.397515	3.03611	0.00437638	0.0632445	PDE2A
ENSG00000166482	0.261612	3.04873	0.00438754	0.063322	MFAP4
ENSG00000106236	-0.434587	-3.04528	0.00439302	0.063322	NPTX2
ENSG00000196465	-0.360126	-3.04353	0.00439318	0.063322	MYL6B
ENSG00000228307	0.297414	3.03246	0.00440543	0.0633943	OR2S1P
ENSG00000166741	0.808767	3.03914	0.00440583	0.0633943	NNMT
ENSG00000169599	-0.287717	-3.04121	0.00441265	0.0634376	NFU1
ENSG00000139437	0.192197	3.0448	0.00442362	0.0635378	TCHP
ENSG00000005882	-0.224782	-3.0439	0.00442728	0.0635378	PDK2
ENSG00000214357	0.372852	3.05486	0.0044333	0.0635378	NEURL1B
ENSG00000198881	-0.224423	-3.03962	0.00443531	0.0635378	ASB12
ENSG00000117298	0.351506	3.0409	0.0044467	0.0635378	ECE1
ENSG00000130309	0.217508	3.03549	0.00445336	0.0635378	COLGALT1
ENSG00000164823	-0.181179	-3.04355	0.00445371	0.0635378	OSGIN2
ENSG00000214087	-0.171209	-3.03608	0.00445436	0.0635378	ARL16
ENSG00000050438	0.49764	3.03359	0.00446391	0.0635378	SLC4A8
ENSG00000134250	0.254539	3.03548	0.00446409	0.0635378	NOTCH2
ENSG00000143772	0.324503	3.04191	0.00446605	0.0635378	ITPKB
ENSG00000173991	-0.229254	-3.04086	0.00446722	0.0635378	TCAP
ENSG00000214331	0.327045	3.03496	0.00446933	0.0635378	AC009053.1
ENSG00000175040	0.534909	2.93733	0.00447849	0.0635791	CHST2
ENSG00000182326	0.201923	3.03765	0.00447988	0.0635791	C1S
ENSG00000112584	0.122046	3.03508	0.00448766	0.0636126	FAM120B
ENSG00000131446	0.108765	3.03901	0.00449203	0.0636126	MGAT1
ENSG00000138119	0.663105	3.02352	0.00449654	0.0636126	MYOF
ENSG00000237943	-0.257002	-3.03213	0.00450644	0.0636126	PRKCQ-AS1
ENSG00000066230	-0.122603	-3.03426	0.00450679	0.0636126	SLC9A3
ENSG00000106823	0.380624	3.03122	0.00451056	0.0636126	ECM2
ENSG00000088854	-0.296115	-3.0347	0.00451151	0.0636126	C20orf194
ENSG00000073417	0.192861	3.02348	0.00451286	0.0636126	PDE8A
ENSG00000142192	0.253564	3.03594	0.0045224	0.0636305	APP
ENSG00000109436	0.283369	3.02263	0.00452252	0.0636305	TBC1D9
ENSG00000214530	-0.225105	-3.0297	0.00452562	0.0636305	STARD10
ENSG00000221968	0.317963	3.02728	0.00453034	0.06364	FADS3
ENSG00000100321	-0.17786	-3.02889	0.00453667	0.06364	SYNGR1
ENSG00000197841	-0.160099	-3.03134	0.00453874	0.06364	ZNF181
ENSG00000130159	-0.188674	-3.03488	0.00454613	0.06364	ECSIT
ENSG00000198791	-0.183455	-3.03042	0.00454991	0.06364	CNOT7
ENSG00000164953	0.419358	2.93155	0.00455318	0.06364	TMEM67
ENSG00000126249	-0.157542	-2.93148	0.00455413	0.06364	PDCD2L
ENSG00000179195	-0.0905724	-3.03091	0.00455923	0.06364	ZNF664
ENSG00000267417	-0.366378	-3.01692	0.00456125	0.06364	AC138474.1
ENSG00000070444	0.220825	3.02748	0.00456746	0.06364	MNT
ENSG00000144455	0.175625	3.03426	0.00457009	0.06364	SUMF1
ENSG00000172081	0.189711	3.03114	0.00457224	0.06364	MOB3A
ENSG00000176438	0.281227	3.01625	0.00457845	0.063647	SYNE3
ENSG00000189431	0.500993	3.04478	0.00458041	0.063647	RASSF10
ENSG00000068724	0.251442	3.02099	0.00459949	0.0638455	TTC7A
ENSG00000126522	0.175855	3.0283	0.00460238	0.0638455	ASL
ENSG00000139567	0.194632	3.03062	0.0046174	0.0639482	ACVRL1
ENSG00000136068	0.295856	2.92665	0.00461748	0.0639482	FLNB
ENSG00000118579	-0.220728	-3.02348	0.0046325	0.0640516	MED28
ENSG00000107562	0.136403	3.02451	0.00463265	0.0640516	CXCL12
ENSG00000139292	-0.491195	-3.02612	0.00463685	0.0640564	LGR5
ENSG00000253738	-0.196478	-3.02166	0.0046509	0.0641971	OTUD6B-AS1
ENSG00000102897	-0.210649	-3.02872	0.00465848	0.0641996	LYRM1
ENSG00000174791	0.422038	3.0308	0.00466216	0.0641996	RIN1
ENSG00000013016	0.354534	3.03964	0.00466307	0.0641996	EHD3
ENSG00000164849	0.3023	3.00822	0.00466898	0.0641996	GPR146
ENSG00000175489	-0.368149	-3.02806	0.00467039	0.0641996	LRRC25
ENSG00000005175	-0.161895	-3.02447	0.00467599	0.0642234	RPAP3
ENSG00000142166	-0.188956	-3.01711	0.00468901	0.0642794	IFNAR1
ENSG00000168827	-0.13964	-3.01887	0.00469347	0.0642794	GFM1
ENSG00000177374	0.281768	3.02531	0.00469435	0.0642794	HIC1
ENSG00000145016	-0.194403	-3.01944	0.00469825	0.0642794	RUBCN
ENSG00000138867	-0.189534	-3.02042	0.00469941	0.0642794	GUCD1
ENSG00000161835	0.339621	3.01745	0.00470476	0.0642997	GRASP
ENSG00000091136	0.347914	3.01599	0.00471093	0.0643021	LAMB1
ENSG00000165637	-0.131736	-3.01847	0.00471268	0.0643021	VDAC2
ENSG00000100522	-0.167893	-3.01173	0.00472769	0.0643806	GNPNAT1
ENSG00000127415	0.35399	3.00485	0.00472873	0.0643806	IDUA
ENSG00000198300	0.490282	3.02107	0.00473005	0.0643806	PEG3
ENSG00000140400	0.193261	3.01402	0.00476078	0.0647458	MAN2C1
ENSG00000155849	0.313303	3.00318	0.00476817	0.0647624	ELMO1
ENSG00000101928	-0.211967	-3.01623	0.00477096	0.0647624	MOSPD1
ENSG00000108932	0.385566	3.01084	0.00477369	0.0647624	SLC16A6
ENSG00000089053	-0.0753053	-3.0102	0.00479849	0.0650458	ANAPC5
ENSG00000160796	0.359112	3.00383	0.00480973	0.065145	NBEAL2
ENSG00000134717	-0.164582	-2.91146	0.00482207	0.065259	BTF3L4
ENSG00000241288	0.282468	2.99541	0.00482889	0.06529	LINC02614
ENSG00000054148	-0.253661	-3.00852	0.00483223	0.06529	PHPT1
ENSG00000198948	-0.321221	-3.02294	0.00484599	0.0654229	MFAP3L
ENSG00000161714	-0.148208	-3.00764	0.00485389	0.0654762	PLCD3
ENSG00000179262	-0.207425	-3.00852	0.00486143	0.0655248	RAD23A
ENSG00000079459	-0.151516	-3.00549	0.00488954	0.0658066	FDFT1
ENSG00000131845	0.118413	2.99281	0.00489025	0.0658066	AC005261.1
ENSG00000105755	-0.219656	-3.00467	0.0048961	0.0658319	ETHE1
ENSG00000206417	0.215815	3.00403	0.00490715	0.0659075	H1FX-AS1
ENSG00000173530	0.35023	2.98652	0.00490965	0.0659075	TNFRSF10D
ENSG00000115286	-0.211039	-3.00128	0.00491737	0.0659376	NDUFS7
ENSG00000121898	0.406752	3.00834	0.00492266	0.0659376	CPXM2
ENSG00000108828	0.235243	3.00201	0.0049238	0.0659376	VAT1
ENSG00000176728	-0.264157	-3.02668	0.00494077	0.0661116	TTTY14
ENSG00000099991	0.220309	2.99821	0.00494766	0.06615	CABIN1
ENSG00000213171	-0.256253	-2.99297	0.0049516	0.06615	LINGO4
ENSG00000154359	-0.207552	-2.99967	0.00496874	0.066318	LONRF1
ENSG00000224097	-0.277532	-3.00574	0.00497215	0.066318	AC021148.1
ENSG00000108094	-0.135919	-2.99428	0.00498502	0.0664024	CUL2
ENSG00000224786	-0.259283	-2.99662	0.00498648	0.0664024	CETN4P
ENSG00000205302	-0.143007	-2.99901	0.00499609	0.0664633	SNX2
ENSG00000250479	-0.220313	-2.99663	0.00499904	0.0664633	CHCHD10
ENSG00000167136	-0.214846	-2.99629	0.00500713	0.0665175	ENDOG
ENSG00000147419	-0.180267	-2.9954	0.00502177	0.0666544	CCDC25
ENSG00000144741	-0.232768	-2.99146	0.00502545	0.0666544	SLC25A26
ENSG00000270170	-0.177581	-2.9853	0.00503563	0.0667102	NCBP2AS2
ENSG00000108953	-0.136562	-2.9895	0.00503768	0.0667102	YWHAE
ENSG00000149798	0.339506	2.98642	0.00505015	0.0667114	CDC42EP2
ENSG00000182165	-0.319273	-2.97545	0.00505353	0.0667114	TP53TG1
ENSG00000065518	-0.235726	-2.99147	0.00505365	0.0667114	NDUFB4
ENSG00000108061	-0.147488	-2.89496	0.00505383	0.0667114	SHOC2
ENSG00000159348	-0.147516	-2.99262	0.0050589	0.0667253	CYB5R1
ENSG00000171840	-0.346286	-2.98227	0.00507092	0.0668308	NINJ2
ENSG00000137275	0.12831	2.99295	0.00509139	0.066947	RIPK1
ENSG00000253177	-0.209967	-2.98132	0.00509165	0.066947	AC104211.2
ENSG00000163933	0.186115	2.97934	0.00509182	0.066947	RFT1
ENSG00000109736	0.19685	2.98863	0.00510237	0.0670208	MFSD10
ENSG00000134049	-0.211237	-2.98462	0.0051055	0.0670208	IER3IP1
ENSG00000186517	0.379924	2.96462	0.0051164	0.0670606	ARHGAP30
ENSG00000162733	0.244617	2.98463	0.00511661	0.0670606	DDR2
ENSG00000100600	0.240059	2.97843	0.00513544	0.0672269	LGMN
ENSG00000233654	-0.226108	-2.97534	0.00514246	0.0672269	AC108047.1
ENSG00000101104	0.360064	2.96985	0.00514344	0.0672269	PABPC1L
ENSG00000058668	0.281828	2.98267	0.00514547	0.0672269	ATP2B4
ENSG00000001561	-0.187123	-2.98136	0.00517341	0.0675388	ENPP4
ENSG00000081154	-0.131754	-2.97969	0.00518198	0.0675781	PCNP
ENSG00000077009	-0.484606	-2.98246	0.00518456	0.0675781	NMRK2
ENSG00000171502	0.470494	2.9725	0.00519102	0.0675834	COL24A1
ENSG00000236208	-0.254414	-2.97575	0.0051976	0.0675834	C10orf71-AS1
ENSG00000135899	0.229275	2.95946	0.00520039	0.0675834	SP110
ENSG00000136521	-0.240291	-2.97908	0.00520296	0.0675834	NDUFB5
ENSG00000133818	-0.14828	-2.97284	0.00520529	0.0675834	RRAS2
ENSG00000116459	-0.200881	-2.98034	0.00522143	0.06774	ATP5PB
ENSG00000104497	-0.241302	-2.97552	0.00522683	0.0677572	SNX16
ENSG00000182511	0.288256	2.97392	0.00523746	0.0677994	FES
ENSG00000121281	0.308707	2.97926	0.00524756	0.0677994	ADCY7
ENSG00000239521	-0.235773	-2.97633	0.00524939	0.0677994	CASTOR3
ENSG00000150995	0.293032	2.95609	0.00525083	0.0677994	ITPR1
ENSG00000174705	0.542124	2.95735	0.00525348	0.0677994	SH3PXD2B
ENSG00000110324	0.478094	2.95845	0.00525456	0.0677994	IL10RA
ENSG00000213619	-0.233654	-2.97719	0.00526298	0.0678345	NDUFS3
ENSG00000142910	0.280439	2.98406	0.00526545	0.0678345	TINAGL1
ENSG00000234745	0.232645	2.98292	0.00528591	0.0680454	HLA-B
ENSG00000164402	0.201328	2.97512	0.00529329	0.0680876	SEPT8
ENSG00000166262	-0.192502	-2.98356	0.00530081	0.0681039	FAM227B
ENSG00000204839	0.513812	2.98137	0.00530275	0.0681039	MROH6
ENSG00000103335	0.337824	2.96789	0.00531877	0.0681786	PIEZO1
ENSG00000168961	0.351897	2.96104	0.00531879	0.0681786	LGALS9
ENSG00000175264	0.345273	2.99394	0.00532123	0.0681786	CHST1
ENSG00000167460	0.341209	2.96468	0.00532771	0.0681786	TPM4
ENSG00000158258	0.289676	2.97262	0.00532908	0.0681786	CLSTN2
ENSG00000162512	0.341027	2.97517	0.0053381	0.0682415	SDC3
ENSG00000154814	-0.192902	-2.9683	0.00534432	0.0682684	OXNAD1
ENSG00000257303	-0.204318	-2.87487	0.0053499	0.0682837	AC073896.2
ENSG00000280143	0.352428	2.87462	0.00535373	0.0682837	AP000892.3
ENSG00000147123	-0.251134	-2.96781	0.00537534	0.0685067	NDUFB11
ENSG00000254995	0.269594	2.97019	0.00539151	0.0686601	STX16-NPEPL1
ENSG00000165192	-0.245173	-2.96619	0.00541477	0.0687757	ASB11
ENSG00000170634	-0.252188	-2.96452	0.00541584	0.0687757	ACYP2
ENSG00000137267	0.276553	2.94995	0.0054216	0.0687757	TUBB2A
ENSG00000231925	0.176957	2.96169	0.00542513	0.0687757	TAPBP
ENSG00000188566	0.285964	2.86985	0.00542646	0.0687757	NDOR1
ENSG00000163932	0.378532	2.95721	0.00543279	0.0687757	PRKCD
ENSG00000121851	-0.141678	-2.96341	0.00543489	0.0687757	POLR3GL
ENSG00000147654	-0.186458	-2.97159	0.00543743	0.0687757	EBAG9
ENSG00000006756	0.313764	2.94645	0.00543783	0.0687757	ARSD
ENSG00000120029	-0.167893	-2.95926	0.00544833	0.0688386	ARMH3
ENSG00000095015	0.180942	2.95978	0.00545109	0.0688386	MAP3K1
ENSG00000175634	-0.135875	-2.95872	0.00547553	0.0690203	RPS6KB2
ENSG00000101109	0.146739	2.95353	0.0054804	0.0690203	STK4
ENSG00000131370	0.208061	2.96552	0.00548372	0.0690203	SH3BP5
ENSG00000196562	0.320061	2.94491	0.00548459	0.0690203	SULF2
ENSG00000020633	0.414339	2.94399	0.00548872	0.0690203	RUNX3
ENSG00000182963	0.321866	2.97592	0.00549371	0.0690203	GJC1
ENSG00000067365	-0.140491	-2.95782	0.00549586	0.0690203	METTL22
ENSG00000171033	-0.223014	-2.95803	0.0054996	0.0690203	PKIA
ENSG00000121797	0.402287	2.95883	0.00550285	0.0690203	CCRL2
ENSG00000116717	0.555656	2.95472	0.00550917	0.0690289	GADD45A
ENSG00000167173	0.346352	2.94808	0.00551185	0.0690289	C15orf39
ENSG00000169021	-0.182171	-2.95834	0.00552486	0.0691398	UQCRFS1
ENSG00000215305	0.125107	2.94989	0.00553589	0.0692256	VPS16
ENSG00000116141	0.266671	2.94975	0.0055497	0.0693463	MARK1
ENSG00000163909	0.256746	2.94363	0.00555745	0.0693646	HEYL
ENSG00000183386	-0.283865	-2.95595	0.00555952	0.0693646	FHL3
ENSG00000197879	0.2766	2.95187	0.00557902	0.0695266	MYO1C
ENSG00000177303	0.365405	2.85985	0.00558162	0.0695266	CASKIN2
ENSG00000139350	-0.310899	-2.95196	0.00558505	0.0695266	NEDD1
ENSG00000147065	0.305184	2.95155	0.00559775	0.0695893	MSN
ENSG00000230487	-0.189216	-2.9556	0.00559846	0.0695893	PSMG3-AS1
ENSG00000000938	0.497132	2.9386	0.00560754	0.0696345	FGR
ENSG00000066382	-0.287873	-2.96484	0.00561048	0.0696345	MPPED2
ENSG00000171055	-0.261618	-2.95052	0.00561489	0.0696372	FEZ2
ENSG00000163072	0.243321	2.93526	0.00562925	0.0697356	NOSTRIN
ENSG00000285774	-0.391723	-2.94156	0.00563122	0.0697356	AL133444.1
ENSG00000121297	0.286619	2.93522	0.0056426	0.0698246	TSHZ3
ENSG00000135049	-0.167969	-2.94714	0.00565964	0.0699332	AGTPBP1
ENSG00000116580	0.169235	2.94922	0.00566291	0.0699332	GON4L
ENSG00000123545	-0.204919	-2.94962	0.00566736	0.0699332	NDUFAF4
ENSG00000123570	-0.106656	-2.94467	0.00567029	0.0699332	RAB9B
ENSG00000134020	-0.271385	-2.94644	0.00567242	0.0699332	PEBP4
ENSG00000167384	0.133097	2.9427	0.00568948	0.0700915	ZNF180
ENSG00000010270	-0.166433	-2.94586	0.00569788	0.0701246	STARD3NL
ENSG00000136010	0.360428	2.92954	0.0057006	0.0701246	ALDH1L2
ENSG00000196757	0.154659	2.92863	0.00570573	0.0701357	ZNF700
ENSG00000082781	0.185717	2.94077	0.00571228	0.0701407	ITGB5
ENSG00000160688	-0.149516	-2.94439	0.00571457	0.0701407	FLAD1
ENSG00000148248	0.0974339	2.94185	0.00571983	0.0701534	SURF4
ENSG00000089101	-0.417416	-2.94997	0.00573082	0.0702058	CFAP61
ENSG00000162878	-0.177374	-2.94608	0.00573255	0.0702058	PKDCC
ENSG00000176022	0.191567	2.94036	0.00575426	0.0704059	B3GALT6
ENSG00000126267	-0.271997	-2.9432	0.00575828	0.0704059	COX6B1
ENSG00000066336	0.342108	2.92154	0.0057616	0.0704059	SPI1
ENSG00000263370	-0.335536	-2.848	0.00577098	0.0704294	AC104564.1
ENSG00000047410	0.117365	2.93841	0.005772	0.0704294	TPR
ENSG00000179855	0.465743	2.9294	0.00577814	0.0704526	GIPC3
ENSG00000113456	-0.132601	-2.93825	0.00578403	0.0704727	RAD1
ENSG00000163637	0.291572	2.92408	0.00578855	0.0704762	PRICKLE2
ENSG00000087586	-0.259887	-2.93602	0.0057958	0.0705127	AURKA
ENSG00000089163	-0.155222	-2.93426	0.00581273	0.0706669	SIRT4
ENSG00000106991	0.341096	2.93555	0.00583521	0.0708884	ENG
ENSG00000112759	-0.15629	-2.93649	0.00584111	0.0709082	SLC29A1
ENSG00000164610	-0.173122	-2.93669	0.00585154	0.070983	RP9
ENSG00000162817	0.168303	2.93216	0.00586481	0.0710576	C1orf115
ENSG00000167311	-0.251858	-2.91826	0.0058714	0.0710576	ART5
ENSG00000112031	-0.14555	-2.9348	0.0058719	0.0710576	MTRF1L
ENSG00000176248	0.131178	2.93317	0.00587936	0.0710576	ANAPC2
ENSG00000065534	0.41923	2.84094	0.00588651	0.0710576	MYLK
ENSG00000142552	0.361279	2.91521	0.00588753	0.0710576	RCN3
ENSG00000155254	0.338255	2.9193	0.00588883	0.0710576	MARVELD1
ENSG00000116337	0.332846	2.921	0.00589189	0.0710576	AMPD2
ENSG00000125170	0.275876	2.91777	0.00590251	0.071134	DOK4
ENSG00000143365	-0.253337	-2.93161	0.00590909	0.0711617	RORC
ENSG00000262919	-0.189186	-2.91872	0.00591715	0.0711708	CCNQ
ENSG00000177663	0.337381	2.83901	0.00591841	0.0711708	IL17RA
ENSG00000141425	-0.116913	-2.92852	0.00593275	0.0712285	RPRD1A
ENSG00000034533	0.167813	2.9245	0.0059349	0.0712285	ASTE1
ENSG00000101019	-0.109289	-2.92967	0.00593606	0.0712285	UQCC1
ENSG00000102096	0.273774	2.90891	0.00596567	0.0714916	PIM2
ENSG00000182919	-0.190813	-2.92361	0.0059666	0.0714916	C11orf54
ENSG00000157150	0.296622	2.93867	0.00597555	0.0715467	TIMP4
ENSG00000254519	-0.269657	-2.92237	0.00598044	0.0715467	AC044839.2
ENSG00000145423	1.06347	2.91249	0.00598475	0.0715467	SFRP2
ENSG00000119414	-0.164368	-2.92264	0.00599879	0.0715467	PPP6C
ENSG00000141367	0.107983	2.83412	0.00600022	0.0715467	CLTC
ENSG00000135392	0.121839	2.93134	0.00600344	0.0715467	DNAJC14
ENSG00000101400	-0.20166	-2.92793	0.00600378	0.0715467	SNTA1
ENSG00000121413	0.175078	2.92385	0.00600564	0.0715467	ZSCAN18
ENSG00000066294	0.457601	2.89872	0.00602868	0.0716547	CD84
ENSG00000175899	0.363925	2.92116	0.00603253	0.0716547	A2M
ENSG00000180628	-0.195232	-2.92196	0.00603477	0.0716547	PCGF5
ENSG00000165282	0.213651	2.83205	0.00603512	0.0716547	PIGO
ENSG00000115738	0.356904	2.91849	0.00603746	0.0716547	ID2
ENSG00000180638	0.863322	2.91174	0.00604061	0.0716547	SLC47A2
ENSG00000108784	0.195349	2.91276	0.00604488	0.0716547	NAGLU
ENSG00000163191	0.39774	2.91099	0.00606149	0.0717263	S100A11
ENSG00000223374	0.271757	2.91498	0.00606193	0.0717263	AC005104.1
ENSG00000198860	-0.181805	-2.9204	0.00606766	0.0717263	TSEN15
ENSG00000162881	0.555171	2.94386	0.00607603	0.0717263	OXER1
ENSG00000181588	0.311868	2.91046	0.00608057	0.0717263	MEX3D
ENSG00000085117	0.329137	2.82906	0.00608585	0.0717263	CD82
ENSG00000172239	-0.154247	-2.91378	0.00609815	0.0717263	PAIP1
ENSG00000224152	-0.176162	-2.91213	0.00610134	0.0717263	AC009506.1
ENSG00000185274	0.596811	2.9073	0.00610511	0.0717263	GALNT17
ENSG00000167085	-0.128973	-2.91783	0.00610799	0.0717263	PHB
ENSG00000138381	-0.198646	-2.91574	0.00611127	0.0717263	ASNSD1
ENSG00000101901	0.159055	2.91763	0.00611147	0.0717263	ALG13
ENSG00000185339	0.298701	2.91282	0.00611728	0.0717263	TCN2
ENSG00000125944	0.0766187	2.91615	0.00611797	0.0717263	HNRNPR
ENSG00000119446	-0.129782	-2.9165	0.00611903	0.0717263	RBM18
ENSG00000165672	-0.162685	-2.91759	0.00612385	0.0717263	PRDX3
ENSG00000174403	0.203465	2.91616	0.00612539	0.0717263	MIR1-1HG-AS1
ENSG00000198873	0.147797	2.91491	0.00612861	0.0717263	GRK5
ENSG00000114841	0.30294	2.82531	0.00615004	0.0719265	DNAH1
ENSG00000118308	0.357095	2.91208	0.00616069	0.0719629	LRMP
ENSG00000177425	0.352132	2.89131	0.00616182	0.0719629	PAWR
ENSG00000183172	-0.227857	-2.914	0.00617843	0.0721014	SMDT1
ENSG00000009307	-0.123971	-2.91353	0.00618235	0.0721014	CSDE1
ENSG00000204954	-0.210163	-2.93253	0.00619705	0.0721967	C12orf73
ENSG00000165626	-0.241223	-2.91273	0.00620206	0.0721967	BEND7
ENSG00000004399	0.339365	2.91373	0.00620989	0.0721967	PLXND1
ENSG00000106603	-0.191873	-2.82178	0.00621104	0.0721967	COA1
ENSG00000136463	-0.136811	-2.91007	0.00621455	0.0721967	TACO1
ENSG00000132670	0.134555	2.90514	0.00621659	0.0721967	PTPRA
ENSG00000076706	0.48522	2.91001	0.00623133	0.0723174	AP002956.1
ENSG00000077463	0.14552	2.91987	0.00624026	0.0723705	AC016586.1
ENSG00000162368	-0.100664	-2.90794	0.00625987	0.0725473	CMPK1
ENSG00000108179	-0.175134	-2.90927	0.00626572	0.0725645	PPIF
ENSG00000175220	0.246666	2.81757	0.00628452	0.07269	ARHGAP1
ENSG00000083457	-0.255615	-2.89862	0.00628531	0.07269	ITGAE
ENSG00000269514	0.183976	2.90039	0.00628986	0.072692	AC024257.3
ENSG00000184719	-0.237868	-2.90887	0.00630634	0.0728273	RNLS
ENSG00000131931	-0.192474	-2.90957	0.00631313	0.0728273	THAP1
ENSG00000198369	0.26113	2.89827	0.00631471	0.0728273	SPRED2
ENSG00000186994	0.318101	2.92362	0.00632149	0.0728438	KANK3
ENSG00000129038	0.412684	2.88911	0.00632491	0.0728438	LOXL1
ENSG00000088682	-0.121982	-2.90575	0.00632931	0.072844	COQ9
ENSG00000248275	-0.231958	-2.9055	0.00634001	0.0729167	TRIM52-AS1
ENSG00000171451	0.316356	2.88569	0.00635677	0.0730376	DSEL
ENSG00000260077	-0.146129	-2.90024	0.00636298	0.0730376	AC104794.2
ENSG00000126524	-0.155025	-2.90172	0.00636371	0.0730376	SBDS
ENSG00000141756	0.406552	2.88121	0.00637783	0.073091	FKBP10
ENSG00000010295	0.23598	2.89544	0.00637928	0.073091	IFFO1
ENSG00000120594	0.161569	2.89689	0.00638347	0.073091	PLXDC2
ENSG00000275120	-0.147726	-2.89821	0.00638938	0.073091	AC048382.5
ENSG00000171811	-0.25311	-2.89783	0.00639685	0.073091	CFAP46
ENSG00000133740	0.239697	2.88709	0.00639702	0.073091	E2F5
ENSG00000263400	-0.200425	-2.81109	0.00639914	0.073091	TMEM220-AS1
ENSG00000150907	0.231662	2.90052	0.00640823	0.0731159	FOXO1
ENSG00000123178	-0.115249	-2.89906	0.00641013	0.0731159	SPRYD7
ENSG00000143369	0.285114	2.88266	0.00641491	0.0731203	ECM1
ENSG00000167799	-0.238093	-2.89523	0.00643944	0.0733496	NUDT8
ENSG00000140743	0.221093	2.88026	0.00644464	0.0733585	AC092338.1
ENSG00000158747	0.280287	2.89655	0.00645242	0.0733968	NBL1
ENSG00000197114	0.137722	2.90361	0.00645893	0.0734207	ZGPAT
ENSG00000276409	0.368868	2.88522	0.00646689	0.0734609	CCL14
ENSG00000077274	0.452002	2.88634	0.00648415	0.0735171	CAPN6
ENSG00000101335	0.412131	2.89974	0.00648419	0.0735171	MYL9
ENSG00000070785	-0.156304	-2.8925	0.00648511	0.0735171	EIF2B3
ENSG00000180353	0.313927	2.87259	0.00649993	0.0736349	HCLS1
ENSG00000163563	0.458762	2.88438	0.00650538	0.0736464	MNDA
ENSG00000164902	-0.15634	-2.89798	0.00652534	0.0738221	PHAX
ENSG00000196267	0.205241	2.89099	0.00653839	0.0739194	ZNF836
ENSG00000114353	0.183022	2.89152	0.00654561	0.0739507	GNAI2
ENSG00000224023	-0.267752	-2.80187	0.00656557	0.0740052	EDRF1-DT
ENSG00000215769	0.214569	2.88185	0.0065673	0.0740052	ARHGAP27P1-BPTFP1-KPNA2P3
ENSG00000155959	-0.214307	-2.88689	0.0065722	0.0740052	VBP1
ENSG00000225855	0.18538	2.88802	0.00657413	0.0740052	RUSC1-AS1
ENSG00000131871	-0.155886	-2.88242	0.00658084	0.0740052	SELENOS
ENSG00000099998	0.370376	2.89196	0.00658652	0.0740052	GGT5
ENSG00000141570	0.337941	2.89306	0.00659272	0.0740052	CBX8
ENSG00000025796	0.136938	2.89158	0.00659399	0.0740052	SEC63
ENSG00000242265	0.442186	2.88705	0.00660292	0.0740052	PEG10
ENSG00000095303	0.282828	2.882	0.00660364	0.0740052	PTGS1
ENSG00000250510	0.38655	2.89379	0.00660512	0.0740052	GPR162
ENSG00000004779	-0.240831	-2.88505	0.00661463	0.0740052	NDUFAB1
ENSG00000124795	-0.151367	-2.88692	0.006615	0.0740052	DEK
ENSG00000104879	-0.222771	-2.88791	0.00661545	0.0740052	CKM
ENSG00000121931	-0.193545	-2.8797	0.00661723	0.0740052	LRIF1
ENSG00000224940	0.372491	2.8801	0.00662509	0.0740083	PRRT4
ENSG00000189343	-0.302209	-2.89965	0.00662641	0.0740083	RPS2P46
ENSG00000144034	-0.253098	-2.88691	0.00664186	0.0740919	TPRKB
ENSG00000076351	0.245802	2.79766	0.00664282	0.0740919	SLC46A1
ENSG00000100258	0.151728	2.88526	0.00665767	0.0741838	LMF2
ENSG00000030419	-0.222782	-2.88284	0.00666255	0.0741838	IKZF2
ENSG00000089335	-0.137222	-2.88464	0.00666445	0.0741838	ZNF302
ENSG00000145779	0.31115	2.87676	0.00667021	0.0741982	TNFAIP8
ENSG00000127616	0.194816	2.88101	0.00668985	0.0743152	SMARCA4
ENSG00000108654	0.106032	2.88213	0.00669489	0.0743152	DDX5
ENSG00000198892	-0.225516	-2.88324	0.00669734	0.0743152	SHISA4
ENSG00000169242	0.220505	2.88294	0.00669861	0.0743152	EFNA1
ENSG00000151617	0.350854	2.87934	0.00670777	0.0743671	EDNRA
ENSG00000123739	-0.240687	-2.8807	0.00672443	0.0745022	PLA2G12A
ENSG00000130066	0.232643	2.88056	0.00673266	0.0745437	SAT1
ENSG00000181381	0.202477	2.87309	0.00674221	0.0745997	DDX60L
ENSG00000132423	-0.195169	-2.87866	0.00675686	0.074712	COQ3
ENSG00000185716	-0.0897739	-2.87646	0.00676626	0.0747663	MOSMO
ENSG00000179051	0.211054	2.87258	0.0067714	0.0747733	RCC2
ENSG00000183010	0.287396	2.86317	0.00678446	0.0748552	PYCR1
ENSG00000241852	0.131878	2.87625	0.00679508	0.0748552	C8orf58
ENSG00000111348	0.230876	2.87199	0.00679664	0.0748552	ARHGDIB
ENSG00000012779	0.405113	2.86871	0.00679973	0.0748552	ALOX5
ENSG00000114779	0.110425	2.88003	0.00680133	0.0748552	ABHD14B
ENSG00000156256	-0.161914	-2.87461	0.00681727	0.074981	USP16
ENSG00000078967	-0.192387	-2.87483	0.0068448	0.075234	UBE2D4
ENSG00000132718	0.286512	2.8662	0.0068538	0.075283	SYT11
ENSG00000179632	-0.165646	-2.87129	0.00688943	0.0754409	MAF1
ENSG00000132819	-0.184152	-2.87131	0.00689032	0.0754409	RBM38
ENSG00000171714	-0.165514	-2.86896	0.0069007	0.0754409	ANO5
ENSG00000137760	-0.156556	-2.8652	0.00690494	0.0754409	ALKBH8
ENSG00000135272	-0.17372	-2.8692	0.00690666	0.0754409	MDFIC
ENSG00000113296	0.421564	2.87257	0.0069083	0.0754409	THBS4
ENSG00000183576	-0.102552	-2.87224	0.00691027	0.0754409	SETD3
ENSG00000113209	0.253732	2.87249	0.00691104	0.0754409	PCDHB5
ENSG00000132688	0.499167	2.87189	0.00691187	0.0754409	NES
ENSG00000102265	0.460164	2.85451	0.00691357	0.0754409	TIMP1
ENSG00000259112	-0.347502	-2.87386	0.00692956	0.0755533	NDUFC2-KCTD14
ENSG00000150867	0.289058	2.86795	0.00693296	0.0755533	PIP4K2A
ENSG00000198561	0.204599	2.86544	0.00695568	0.0757513	CTNND1
ENSG00000163364	0.425653	2.85721	0.00696905	0.0758471	LINC01116
ENSG00000168566	-0.13976	-2.86601	0.0069753	0.0758655	SNRNP48
ENSG00000136273	-0.139398	-2.86591	0.00698766	0.0759502	HUS1
ENSG00000203879	0.13305	2.8646	0.00699384	0.0759677	GDI1
ENSG00000149541	0.212994	2.85794	0.00700147	0.0759808	B3GAT3
ENSG00000100345	0.479793	2.86425	0.00700568	0.0759808	MYH9
ENSG00000161940	0.317906	2.86353	0.00700876	0.0759808	BCL6B
ENSG00000000971	0.255572	2.86446	0.00702233	0.0760783	CFH
ENSG00000275329	-0.305799	-2.87155	0.00704912	0.0762943	AL138781.2
ENSG00000105287	0.270971	2.86297	0.00705145	0.0762943	PRKD2
ENSG00000128283	0.343015	2.86266	0.00705729	0.0763078	CDC42EP1
ENSG00000277972	-0.236302	-2.85746	0.00708893	0.0766001	CISD3
ENSG00000152219	-0.204379	-2.86006	0.00710808	0.0766372	ARL14EP
ENSG00000143632	-0.233826	-2.86052	0.00711643	0.0766372	ACTA1
ENSG00000166140	-0.127131	-2.86364	0.00711671	0.0766372	ZFYVE19
ENSG00000178752	0.633267	2.848	0.00712389	0.0766372	ERFE
ENSG00000170439	0.535377	2.84316	0.0071272	0.0766372	METTL7B
ENSG00000197965	0.166538	2.8558	0.00712783	0.0766372	MPZL1
ENSG00000266896	0.302239	2.85805	0.00712897	0.0766372	AL354892.3
ENSG00000227036	0.322007	2.85	0.00712945	0.0766372	LINC00511
ENSG00000145781	-0.171252	-2.86051	0.00713387	0.0766372	COMMD10
ENSG00000119421	-0.202799	-2.8577	0.00714278	0.0766834	NDUFA8
ENSG00000136114	0.225187	2.8503	0.0071717	0.0768485	THSD1
ENSG00000129152	0.243769	2.84618	0.00717199	0.0768485	MYOD1
ENSG00000111961	0.25182	2.85368	0.00717374	0.0768485	SASH1
ENSG00000122224	0.364865	2.84872	0.00717781	0.0768485	LY9
ENSG00000197136	0.293325	2.76952	0.00718128	0.0768485	PCNX3
ENSG00000130560	-0.115813	-2.8557	0.00718956	0.0768875	UBAC1
ENSG00000126453	-0.155665	-2.85396	0.00720178	0.07696	BCL2L12
ENSG00000031081	0.375824	2.85555	0.00720559	0.07696	ARHGAP31
ENSG00000197498	-0.179836	-2.85374	0.00721509	0.0770119	RPF2
ENSG00000149474	-0.108568	-2.85079	0.00722021	0.0770129	KAT14
ENSG00000172493	-0.166834	-2.85158	0.00722444	0.0770129	AFF1
ENSG00000110931	0.147556	2.85184	0.0072389	0.0770683	CAMKK2
ENSG00000180448	0.178405	2.8562	0.00723892	0.0770683	AC004151.1
ENSG00000167186	-0.14778	-2.8489	0.00724724	0.0771075	COQ7
ENSG00000075651	0.273593	2.83858	0.00725436	0.0771339	PLD1
ENSG00000163399	0.283311	2.84748	0.00726097	0.0771548	ATP1A1
ENSG00000130313	0.204473	2.83805	0.00728499	0.0772606	AC010618.1
ENSG00000240184	0.213955	2.84647	0.00728642	0.0772606	PCDHGC3
ENSG00000119729	-0.13994	-2.84752	0.00728658	0.0772606	RHOQ
ENSG00000100842	0.282799	2.84852	0.00729102	0.0772606	EFS
ENSG00000026025	0.323449	2.85013	0.00729418	0.0772606	VIM
ENSG00000168140	0.401918	2.83551	0.00731758	0.0774592	VASN
ENSG00000169604	0.275938	2.84716	0.00732606	0.0774966	ANTXR1
ENSG00000136546	-0.163296	-2.84896	0.00733044	0.0774966	SCN7A
ENSG00000168016	0.385127	2.83459	0.00734571	0.0775522	TRANK1
ENSG00000119979	-0.131336	-2.76129	0.00734628	0.0775522	FAM45A
ENSG00000135940	-0.294237	-2.84654	0.00735234	0.0775522	COX5B
ENSG00000113108	0.151355	2.842	0.00735643	0.0775522	APBB3
ENSG00000153574	-0.110513	-2.84422	0.00735903	0.0775522	RPIA
ENSG00000008277	0.251977	2.85408	0.00736475	0.0775534	ADAM22
ENSG00000138166	0.487825	2.84404	0.00736848	0.0775534	DUSP5
ENSG00000204308	-0.1744	-2.84355	0.00737801	0.0776045	RNF5
ENSG00000160447	0.313664	2.8379	0.00738542	0.0776284	PKN3
ENSG00000103152	-0.178796	-2.83906	0.00738962	0.0776284	MPG
ENSG00000143164	-0.128527	-2.84305	0.00740257	0.0777153	DCAF6
ENSG00000267053	-0.284535	-2.84583	0.00741472	0.0777937	AC092296.2
ENSG00000107669	-0.119793	-2.84262	0.00742519	0.0778544	ATE1
ENSG00000287104	-0.224972	-2.8388	0.00744174	0.0779388	AC097382.3
ENSG00000077721	-0.0947452	-2.84149	0.00744466	0.0779388	UBE2A
ENSG00000084774	0.224989	2.83587	0.0074473	0.0779388	CAD
ENSG00000164683	0.238475	2.83075	0.00747607	0.0781906	HEY1
ENSG00000120318	0.308799	2.83828	0.00748843	0.0782073	ARAP3
ENSG00000125733	-0.139729	-2.83938	0.0074958	0.0782073	TRIP10
ENSG00000165669	-0.163797	-2.75344	0.00750675	0.0782073	FAM204A
ENSG00000165233	-0.193643	-2.75293	0.00751734	0.0782073	CARD19
ENSG00000100034	0.174059	2.83912	0.00751793	0.0782073	PPM1F
ENSG00000137507	0.30354	2.83969	0.00751956	0.0782073	LRRC32
ENSG00000127954	0.307376	2.83482	0.0075201	0.0782073	STEAP4
ENSG00000225190	0.228845	2.83749	0.00752518	0.0782073	PLEKHM1
ENSG00000106785	0.418677	2.83785	0.00752738	0.0782073	TRIM14
ENSG00000198898	-0.203251	-2.83292	0.00752752	0.0782073	CAPZA2
ENSG00000164111	0.192644	2.83651	0.00752943	0.0782073	ANXA5
ENSG00000104880	0.172913	2.83366	0.00753766	0.0782439	ARHGEF18
ENSG00000143486	-0.110561	-2.83173	0.00758831	0.0787205	EIF2D
ENSG00000079393	-0.238509	-2.83626	0.00760702	0.0787629	DUSP13
ENSG00000111110	0.329399	2.83224	0.00760851	0.0787629	PPM1H
ENSG00000112208	-0.200429	-2.83341	0.00760979	0.0787629	BAG2
ENSG00000180543	0.158372	2.8298	0.00762165	0.0787629	TSPYL5
ENSG00000169764	-0.172842	-2.82946	0.00762861	0.0787629	UGP2
ENSG00000163754	-0.166669	-2.83289	0.00763186	0.0787629	GYG1
ENSG00000119953	-0.121444	-2.8325	0.00763518	0.0787629	SMNDC1
ENSG00000168216	-0.124791	-2.83336	0.0076367	0.0787629	LMBRD1
ENSG00000068878	-0.16617	-2.82885	0.00763979	0.0787629	PSME4
ENSG00000196576	0.365948	2.8295	0.00763979	0.0787629	PLXNB2
ENSG00000149476	0.164138	2.82644	0.00766646	0.0789888	TKFC
ENSG00000114125	-0.192495	-2.82666	0.00767985	0.0790331	RNF7
ENSG00000086232	-0.0776123	-2.82836	0.00768774	0.0790331	EIF2AK1
ENSG00000130755	0.349842	2.81744	0.00769642	0.0790331	GMFG
ENSG00000184990	-0.23033	-2.82713	0.00770477	0.0790331	SIVA1
ENSG00000183741	0.245869	2.82914	0.0077051	0.0790331	CBX6
ENSG00000158887	-0.627719	-2.80402	0.00770591	0.0790331	MPZ
ENSG00000223953	0.334392	2.81474	0.00771207	0.0790331	C1QTNF5
ENSG00000108950	0.361394	2.82249	0.00771591	0.0790331	FAM20A
ENSG00000279799	-0.3165	-2.81948	0.00772049	0.0790331	AC006077.2
ENSG00000163170	-0.269171	-2.82229	0.00772182	0.0790331	BOLA3
ENSG00000189376	-0.16933	-2.74303	0.00772463	0.0790331	C8orf76
ENSG00000107863	-0.148045	-2.83387	0.00772783	0.0790331	ARHGAP21
ENSG00000181817	-0.247521	-2.82396	0.00773511	0.0790522	LSM10
ENSG00000106976	0.572149	2.83365	0.00773921	0.0790522	DNM1
ENSG00000241990	-0.296913	-2.81809	0.00775789	0.0791551	PRR34-AS1
ENSG00000221978	0.0979254	2.82505	0.00775881	0.0791551	CCNL2
ENSG00000132334	0.318525	2.8099	0.00778385	0.0793253	PTPRE
ENSG00000164318	-0.110689	-2.823	0.00778504	0.0793253	EGFLAM
ENSG00000006576	-0.266223	-2.82274	0.00779399	0.0793679	PHTF2
ENSG00000101544	0.439346	2.80882	0.00780106	0.0793749	ADNP2
ENSG00000183780	-0.375833	-2.82245	0.00780863	0.0793749	SLC35F3
ENSG00000166148	0.340344	2.81476	0.00781968	0.0793749	AVPR1A
ENSG00000184887	-0.159941	-2.82233	0.00783172	0.0793749	BTBD6
ENSG00000143387	0.411774	2.81024	0.00783287	0.0793749	CTSK
ENSG00000164494	-0.0992489	-2.82002	0.00783596	0.0793749	PDSS2
ENSG00000140043	-0.145981	-2.82187	0.00783642	0.0793749	PTGR2
ENSG00000126778	-0.139641	-2.81896	0.00783886	0.0793749	SIX1
ENSG00000156113	-0.209104	-2.82096	0.00784144	0.0793749	KCNMA1
ENSG00000153130	-0.203127	-2.82045	0.00784547	0.0793749	SCOC
ENSG00000226137	0.296852	2.82181	0.00784722	0.0793749	BAIAP2-DT
ENSG00000023287	-0.200313	-2.81824	0.00785576	0.079413	RB1CC1
ENSG00000141522	0.15109	2.81911	0.00786959	0.0795044	ARHGDIA
ENSG00000287853	-0.19638	-2.81164	0.00789115	0.0796603	AL031668.2
ENSG00000230587	0.336644	2.81874	0.00789875	0.0796603	LINC02580
ENSG00000048740	0.184063	2.8153	0.0078994	0.0796603	CELF2
ENSG00000123384	0.342786	2.81566	0.00791826	0.0797727	LRP1
ENSG00000168288	-0.211019	-2.81651	0.00792433	0.0797727	MMADHC
ENSG00000102753	-0.117992	-2.81609	0.00792755	0.0797727	KPNA3
ENSG00000154783	0.328682	2.81668	0.00792975	0.0797727	FGD5
ENSG00000113140	0.429412	2.81948	0.00794091	0.0798367	SPARC
ENSG00000072310	0.336889	2.81522	0.00794991	0.0798562	SREBF1
ENSG00000114270	0.327918	2.81245	0.00795504	0.0798562	COL7A1
ENSG00000116898	-0.227362	-2.81273	0.00795727	0.0798562	MRPS15
ENSG00000274602	0.178839	2.82091	0.00796489	0.0798844	PI4KAP1
ENSG00000112118	0.124625	2.80841	0.00797301	0.0799177	MCM3
ENSG00000160783	-0.169284	-2.80981	0.00799748	0.0801146	PMF1
ENSG00000064666	0.518124	2.79479	0.00801062	0.0801979	CNN2
ENSG00000231528	1.2044	2.72927	0.00802145	0.080258	FAM225A
ENSG00000176788	0.693777	2.79827	0.00802872	0.0802823	BASP1
ENSG00000099999	0.201706	2.81141	0.00804973	0.080444	RNF215
ENSG00000210196	-0.244643	-2.8108	0.00806066	0.0805049	MT-TP
ENSG00000176946	-0.154655	-2.8128	0.00807081	0.0805578	THAP4
ENSG00000111906	-0.206074	-2.80717	0.00809285	0.0807294	HDDC2
ENSG00000164258	-0.245936	-2.72501	0.00811547	0.0809064	NDUFS4
ENSG00000171488	0.211584	2.79827	0.00812264	0.0809293	LRRC8C
ENSG00000116741	0.505703	2.79658	0.00812957	0.0809498	RGS2
ENSG00000107130	0.668122	2.79577	0.0081553	0.0811134	NCS1
ENSG00000198894	-0.175566	-2.80758	0.00815576	0.0811134	CIPC
ENSG00000117322	-0.360279	-2.72251	0.00817117	0.0812181	CR2
ENSG00000189184	0.321243	2.80425	0.00817644	0.0812219	PCDH18
ENSG00000128626	-0.208688	-2.79724	0.00819738	0.0813716	MRPS12
ENSG00000163491	-0.303419	-2.79828	0.00820336	0.0813716	NEK10
ENSG00000168310	-0.107228	-2.80004	0.00821307	0.0813716	IRF2
ENSG00000156218	0.369394	2.79698	0.00821768	0.0813716	ADAMTSL3
ENSG00000020181	0.304172	2.80485	0.00821886	0.0813716	ADGRA2
ENSG00000100055	0.457596	2.78951	0.00822089	0.0813716	CYTH4
ENSG00000267160	-0.224568	-2.79022	0.00824398	0.0815508	AC091152.2
ENSG00000196639	0.460875	2.7907	0.00824881	0.0815508	HRH1
ENSG00000090376	0.175216	2.7974	0.00825855	0.0815975	IRAK3
ENSG00000185567	0.475901	2.78811	0.00826682	0.0815975	AHNAK2
ENSG00000156958	-0.104239	-2.80178	0.00826825	0.0815975	GALK2
ENSG00000079785	-0.126348	-2.79621	0.00828068	0.0816366	DDX1
ENSG00000176871	-0.0970682	-2.79883	0.00828636	0.0816366	WSB2
ENSG00000100401	0.169519	2.79752	0.00828696	0.0816366	RANGAP1
ENSG00000162669	-0.243993	-2.80611	0.00829304	0.0816416	HFM1
ENSG00000278107	-0.268884	-2.79081	0.00829729	0.0816416	AC027575.2
ENSG00000267519	0.240738	2.78984	0.00831406	0.0817371	AC020916.1
ENSG00000197261	0.280415	2.78868	0.00831684	0.0817371	C6orf141
ENSG00000081237	0.362903	2.78932	0.00833406	0.081858	PTPRC
ENSG00000188130	-0.1833	-2.79541	0.00837142	0.0821764	MAPK12
ENSG00000115425	-0.198259	-2.79271	0.0083935	0.0823445	PECR
ENSG00000108578	0.109712	2.7894	0.00841859	0.0825197	BLMH
ENSG00000028203	-0.135739	-2.79185	0.00842597	0.0825197	VEZT
ENSG00000185515	-0.106112	-2.79187	0.00842869	0.0825197	BRCC3
ENSG00000166484	0.233084	2.78802	0.00843234	0.0825197	MAPK7
ENSG00000162576	0.226642	2.7898	0.00843619	0.0825197	MXRA8
ENSG00000283809	-0.246709	-2.79639	0.0084486	0.082522	AC007326.4
ENSG00000117643	0.190311	2.7865	0.00844923	0.082522	MAN1C1
ENSG00000119929	-0.159057	-2.79065	0.00845131	0.082522	CUTC
ENSG00000115540	-0.179351	-2.78742	0.00848277	0.0826644	MOB4
ENSG00000181061	-0.226926	-2.78937	0.00848457	0.0826644	HIGD1A
ENSG00000188342	-0.235699	-2.78762	0.00848672	0.0826644	GTF2F2
ENSG00000110057	0.256494	2.78154	0.00850399	0.0826644	UNC93B1
ENSG00000132376	0.105612	2.78886	0.0085048	0.0826644	INPP5K
ENSG00000214562	0.204623	2.79321	0.00850683	0.0826644	NUTM2D
ENSG00000198113	0.325399	2.79089	0.00850781	0.0826644	TOR4A
ENSG00000165661	0.212503	2.80187	0.00850824	0.0826644	QSOX2
ENSG00000226332	0.347345	2.7814	0.00851067	0.0826644	AL354836.1
ENSG00000184983	-0.248563	-2.78452	0.00852981	0.0827317	NDUFA6
ENSG00000255135	-0.229542	-2.78542	0.0085342	0.0827317	AP002360.1
ENSG00000116793	0.285672	2.77619	0.00853586	0.0827317	PHTF1
ENSG00000267247	-0.290323	-2.79097	0.00853751	0.0827317	AP005264.3
ENSG00000279569	0.403782	2.70618	0.00854293	0.082736	AC020763.4
ENSG00000244509	0.292916	2.77556	0.00855637	0.0828178	APOBEC3C
ENSG00000151366	-0.233085	-2.70454	0.0085813	0.0830108	NDUFC2
ENSG00000134369	0.31154	2.77404	0.00858934	0.0830403	NAV1
ENSG00000206530	0.229618	2.77578	0.00860905	0.0831568	CFAP44
ENSG00000116205	-0.131956	-2.78259	0.0086114	0.0831568	TCEANC2
ENSG00000125967	-0.107631	-2.78346	0.00862767	0.0832656	NECAB3
ENSG00000160050	-0.219769	-2.77989	0.00864036	0.0833374	CCDC28B
ENSG00000196954	0.269549	2.7696	0.00864515	0.0833374	CASP4
ENSG00000182013	0.513548	2.77659	0.00866179	0.0834494	PNMA8A
ENSG00000076356	0.256273	2.77922	0.00867031	0.0834832	PLXNA2
ENSG00000182158	0.187466	2.77703	0.0086874	0.0835992	CREB3L2
ENSG00000111077	0.296409	2.77753	0.00869854	0.083658	TNS2
ENSG00000169814	-0.168742	-2.7828	0.00872137	0.0838159	BTD
ENSG00000099864	0.274312	2.77103	0.00872693	0.0838159	PALM
ENSG00000266964	-0.225267	-2.77868	0.00873008	0.0838159	FXYD1
ENSG00000152284	0.217258	2.78251	0.00876323	0.0840695	TCF7L1
ENSG00000117226	0.246155	2.77221	0.00876662	0.0840695	GBP3
ENSG00000233296	0.257142	2.77112	0.00877707	0.0841211	AC092159.2
ENSG00000092096	0.348744	2.769	0.00880705	0.0841961	SLC22A17
ENSG00000243429	-0.443923	-2.78176	0.00881171	0.0841961	OR7E29P
ENSG00000104936	0.304925	2.69471	0.00881361	0.0841961	DMPK
ENSG00000120658	0.254872	2.76786	0.00881517	0.0841961	ENOX1
ENSG00000182134	0.110671	2.76966	0.00881735	0.0841961	TDRKH
ENSG00000022976	-0.122242	-2.7684	0.00882105	0.0841961	ZNF839
ENSG00000087245	0.356349	2.77248	0.00882298	0.0841961	MMP2
ENSG00000144674	-0.189294	-2.77646	0.00882542	0.0841961	GOLGA4
ENSG00000167123	0.39528	2.75668	0.00883496	0.0842387	CERCAM
ENSG00000026652	0.403027	2.75891	0.00884613	0.0842744	AGPAT4
ENSG00000105245	0.287494	2.76957	0.00884884	0.0842744	NUMBL
ENSG00000225083	-0.204863	-2.77618	0.00885523	0.084287	GRTP1-AS1
ENSG00000168152	-0.177785	-2.78541	0.00886618	0.0843429	THAP9
ENSG00000113638	-0.199054	-2.76975	0.00888994	0.0845205	TTC33
ENSG00000204713	0.139525	2.76643	0.00890115	0.0845788	TRIM27
ENSG00000226803	-0.375467	-2.78066	0.00892022	0.0847115	ZNF451-AS1
ENSG00000167608	0.402548	2.76376	0.00894936	0.0848207	TMC4
ENSG00000135469	-0.203703	-2.76943	0.0089574	0.0848207	COQ10A
ENSG00000090339	0.297649	2.74974	0.0089598	0.0848207	ICAM1
ENSG00000172318	-0.25254	-2.77106	0.00896103	0.0848207	B3GALT1
ENSG00000108797	0.24172	2.77138	0.00896906	0.0848207	CNTNAP1
ENSG00000112367	-0.106378	-2.76727	0.00896932	0.0848207	FIG4
ENSG00000086598	-0.109055	-2.76644	0.0089714	0.0848207	TMED2
ENSG00000180667	-0.1592	-2.78199	0.00897831	0.0848207	YOD1
ENSG00000133313	0.167517	2.7672	0.00898275	0.0848207	CNDP2
ENSG00000070366	0.198831	2.76503	0.00898276	0.0848207	SMG6
ENSG00000144868	-0.240017	-2.76436	0.00899053	0.0848458	TMEM108
ENSG00000141030	-0.151116	-2.76413	0.00900293	0.0849147	COPS3
ENSG00000104967	0.430142	2.68571	0.00903107	0.0850732	NOVA2
ENSG00000067082	0.168448	2.76453	0.00903489	0.0850732	KLF6
ENSG00000135916	0.202426	2.77358	0.00903573	0.0850732	ITM2C
ENSG00000062582	-0.231876	-2.76331	0.00904391	0.0850732	MRPS24
ENSG00000261616	-0.232019	-2.76446	0.00904533	0.0850732	AC036108.3
ENSG00000068400	0.135189	2.75763	0.00905122	0.0850804	GRIPAP1
ENSG00000130449	0.236665	2.75496	0.00905737	0.0850901	ZSWIM6
ENSG00000110876	0.429324	2.74348	0.00907453	0.0851487	SELPLG
ENSG00000275183	0.34103	2.77175	0.00907906	0.0851487	LENG9
ENSG00000136888	-0.195682	-2.7604	0.00908258	0.0851487	ATP6V1G1
ENSG00000154174	-0.108385	-2.76145	0.00908636	0.0851487	TOMM70
ENSG00000065559	-0.0759208	-2.76151	0.00908923	0.0851487	MAP2K4
ENSG00000184544	-0.286342	-2.76096	0.00911726	0.0853429	DHRS7C
ENSG00000171223	0.751948	2.75248	0.00912263	0.0853429	JUNB
ENSG00000165501	-0.171779	-2.75815	0.00912536	0.0853429	LRR1
ENSG00000243147	-0.240027	-2.75634	0.00913979	0.0854246	MRPL33
ENSG00000119705	-0.268849	-2.68111	0.00914438	0.0854246	SLIRP
ENSG00000164850	0.261276	2.74389	0.00914993	0.0854285	GPER1
ENSG00000170745	-0.182474	-2.75764	0.00916838	0.0855526	KCNS3
ENSG00000140092	0.152661	2.75888	0.00917923	0.0855621	FBLN5
ENSG00000165684	0.204854	2.75704	0.00917969	0.0855621	SNAPC4
ENSG00000104529	-0.219935	-2.75581	0.00922285	0.0858205	EEF1D
ENSG00000197746	0.120203	2.7509	0.00922327	0.0858205	PSAP
ENSG00000103942	-0.143808	-2.75593	0.00922534	0.0858205	HOMER2
ENSG00000174547	-0.246302	-2.67761	0.00923117	0.0858205	MRPL11
ENSG00000161381	0.19629	2.75327	0.00923756	0.0858205	PLXDC1
ENSG00000259868	-0.33728	-2.76835	0.00923839	0.0858205	AL163952.1
ENSG00000213088	0.313418	2.7521	0.00925135	0.0858928	ACKR1
ENSG00000128272	-0.19362	-2.75573	0.00928377	0.0861051	ATF4
ENSG00000155368	-0.281369	-2.75246	0.00928458	0.0861051	DBI
ENSG00000134874	0.262686	2.74513	0.00929849	0.086186	DZIP1
ENSG00000128191	0.176824	2.75023	0.00930763	0.0861981	DGCR8
ENSG00000103274	-0.119731	-2.74668	0.00931161	0.0861981	NUBP1
ENSG00000259065	-0.256956	-2.7533	0.00931567	0.0861981	AC005520.2
ENSG00000227811	-0.375599	-2.74829	0.00932054	0.0861981	INKA2-AS1
ENSG00000107020	-0.222546	-2.67287	0.0093501	0.0862468	PLGRKT
ENSG00000167552	0.413467	2.74446	0.00935175	0.0862468	TUBA1A
ENSG00000196922	-0.175524	-2.74907	0.00935362	0.0862468	ZNF252P
ENSG00000092931	-0.109937	-2.7513	0.00935581	0.0862468	MFSD11
ENSG00000225733	-0.101875	-2.75073	0.00935757	0.0862468	FGD5-AS1
ENSG00000178623	0.317196	2.73891	0.00936199	0.0862468	GPR35
ENSG00000237190	-0.207943	-2.74918	0.00936213	0.0862468	CDKN2AIPNL
ENSG00000179403	0.254718	2.74478	0.00938317	0.0863927	VWA1
ENSG00000141582	0.272164	2.74995	0.0093973	0.0864336	CBX4
ENSG00000134363	0.657539	2.7344	0.00939801	0.0864336	FST
ENSG00000128185	-0.229231	-2.74544	0.00941122	0.0865073	DGCR6L
ENSG00000119048	-0.212638	-2.74595	0.00942345	0.0865268	UBE2B
ENSG00000119013	-0.256055	-2.74306	0.00942377	0.0865268	NDUFB3
ENSG00000159251	0.806597	2.75046	0.00943225	0.0865569	ACTC1
ENSG00000168883	-0.0848737	-2.74529	0.00945051	0.0866767	USP39
ENSG00000139620	-0.210567	-2.74564	0.00946786	0.0867879	KANSL2
ENSG00000088320	0.348922	2.75242	0.0094973	0.08697	REM1
ENSG00000247903	0.305933	2.77395	0.00949882	0.08697	AC024896.1
ENSG00000169855	0.291696	2.73673	0.00950578	0.08697	ROBO1
ENSG00000138378	0.339195	2.73757	0.00950866	0.08697	STAT4
ENSG00000197253	0.500815	2.74444	0.00952937	0.0871114	TPSB2
ENSG00000171735	-0.216603	-2.73895	0.00953569	0.0871212	CAMTA1
ENSG00000171421	-0.230554	-2.74123	0.00954593	0.0871461	MRPL36
ENSG00000177181	-0.278225	-2.74441	0.00955362	0.0871461	RIMKLA
ENSG00000110717	-0.203316	-2.74275	0.00955888	0.0871461	NDUFS8
ENSG00000090266	-0.26974	-2.73934	0.00955938	0.0871461	NDUFB2
ENSG00000140937	0.46494	2.71931	0.00956993	0.0871672	CDH11
ENSG00000267534	0.349061	2.74024	0.00957681	0.0871672	S1PR2
ENSG00000287047	-0.305208	-2.73624	0.00957744	0.0871672	AL133395.1
ENSG00000134056	-0.26487	-2.74377	0.00958589	0.0871964	MRPS36
ENSG00000182944	0.0774946	2.73952	0.00959254	0.0872092	EWSR1
ENSG00000184924	-0.248544	-2.66294	0.009604	0.0872455	PTRHD1
ENSG00000271952	-0.444503	-2.73839	0.00960704	0.0872455	LINC01954
ENSG00000146733	-0.1922	-2.73813	0.00962548	0.087306	PSPH
ENSG00000068383	-0.131932	-2.73809	0.00962642	0.087306	INPP5A
ENSG00000270504	0.343399	2.73324	0.00963394	0.087306	AL391422.4
ENSG00000136279	0.204652	2.7388	0.00963471	0.087306	DBNL
ENSG00000022267	-0.140063	-2.73998	0.00965397	0.0874328	FHL1
ENSG00000135838	0.304307	2.72506	0.00966873	0.0874925	NPL
ENSG00000115364	-0.144233	-2.7359	0.00967248	0.0874925	MRPL19
ENSG00000090659	0.416045	2.71747	0.00967635	0.0874925	CD209
ENSG00000114107	-0.195212	-2.73529	0.00971138	0.0877615	CEP70
ENSG00000197256	0.244232	2.73294	0.00971916	0.0877841	KANK2
ENSG00000137198	-0.181195	-2.73401	0.00973946	0.0879196	GMPR
ENSG00000131080	0.538438	2.72713	0.00974536	0.0879252	EDA2R
ENSG00000196396	0.114817	2.65708	0.00975648	0.0879777	PTPN1
ENSG00000183625	-0.586188	-2.74446	0.00977052	0.0880186	CCR3
ENSG00000181991	-0.172362	-2.65645	0.00977312	0.0880186	MRPS11
ENSG00000132274	0.227066	2.73055	0.0097769	0.0880186	TRIM22
ENSG00000128654	-0.156776	-2.73197	0.00979739	0.0881553	MTX2
ENSG00000065320	0.337808	2.73322	0.00981696	0.0882835	NTN1
ENSG00000103035	-0.110852	-2.73018	0.00982804	0.0883094	PSMD7
ENSG00000235092	0.527129	2.73486	0.00983046	0.0883094	ID2-AS1
ENSG00000133083	0.731331	2.71911	0.00984452	0.0883482	DCLK1
ENSG00000139182	0.381762	2.72025	0.00984541	0.0883482	CLSTN3
ENSG00000147588	-0.406582	-2.72963	0.00986153	0.0883735	PMP2
ENSG00000198346	0.325095	2.71796	0.00986511	0.0883735	ZNF813
ENSG00000025039	-0.137536	-2.72767	0.00986738	0.0883735	RRAGD
ENSG00000004961	-0.130277	-2.72761	0.00986949	0.0883735	HCCS
ENSG00000167641	0.253945	2.75606	0.0098835	0.0884512	PPP1R14A
ENSG00000119147	0.302925	2.73051	0.00989082	0.0884691	C2orf40
ENSG00000105835	-0.21364	-2.72828	0.00989697	0.0884764	NAMPT
ENSG00000285847	-0.268432	-2.72822	0.0099127	0.0885695	AL713852.1
ENSG00000128590	-0.169323	-2.72472	0.00993325	0.0887054	DNAJB9
ENSG00000153485	-0.187257	-2.71506	0.0099458	0.0887697	TMEM251
ENSG00000173546	0.444224	2.71871	0.00995849	0.0888353	CSPG4
ENSG00000142409	-0.133821	-2.72596	0.00996491	0.0888448	ZNF787
ENSG00000172661	0.0926245	2.7272	0.00998277	0.0889218	WASHC2C
ENSG00000171169	0.151147	2.71576	0.00998445	0.0889218	NAIF1
ENSG00000214367	-0.0811513	-2.72279	0.0099896	0.0889218	HAUS3
ENSG00000134871	0.431835	2.72271	0.0100013	0.0889779	COL4A2
ENSG00000162885	-0.13128	-2.72209	0.010012	0.0890255	B3GALNT2
ENSG00000163632	-0.37365	-2.72351	0.0100252	0.089096	C3orf49
ENSG00000125826	0.112823	2.72297	0.0100331	0.0891183	RBCK1
ENSG00000187605	0.264383	2.72192	0.0100568	0.0892813	TET3
ENSG00000168904	-0.176083	-2.71264	0.0100626	0.089285	LRRC28
ENSG00000182389	0.376966	2.71089	0.0100816	0.089406	CACNB4
ENSG00000101347	0.165014	2.71706	0.0100893	0.0894259	SAMHD1
ENSG00000176903	0.197851	2.71031	0.0100952	0.089431	PNMA1
ENSG00000241644	-0.200897	-2.71953	0.0101006	0.089431	INMT
ENSG00000148090	-0.152081	-2.71788	0.0101524	0.0897505	AUH
ENSG00000197283	0.747507	2.71026	0.0101526	0.0897505	SYNGAP1
ENSG00000269958	0.136908	2.714	0.0101534	0.0897505	AL049840.4
ENSG00000160766	0.392362	2.7181	0.0101583	0.0897505	GBAP1
ENSG00000185085	0.127606	2.72182	0.0101747	0.089779	INTS5
ENSG00000155926	0.467571	2.70412	0.0101772	0.089779	SLA
ENSG00000214717	-0.112295	-2.71596	0.0101831	0.089779	ZBED1
ENSG00000214717_PAR_Y	-0.112295	-2.71596	0.0101831	0.089779	ZBED1
ENSG00000148814	0.250168	2.64057	0.0101987	0.0898684	LRRC27
ENSG00000110328	0.202009	2.70939	0.0102116	0.0898802	GALNT18
ENSG00000117174	0.0999608	2.70534	0.0102123	0.0898802	ZNHIT6
ENSG00000175792	0.112639	2.71274	0.0102162	0.0898802	RUVBL1
ENSG00000163155	-0.120557	-2.70964	0.0102337	0.0899597	LYSMD1
ENSG00000068912	-0.107391	-2.71403	0.0102445	0.0899597	ERLEC1
ENSG00000136732	-0.222112	-2.71365	0.0102448	0.0899597	GYPC
ENSG00000245864	-0.322107	-2.71871	0.0102469	0.0899597	MEF2C-AS2
ENSG00000079616	-0.268276	-2.7088	0.0102607	0.0900159	KIF22
ENSG00000171130	-0.131761	-2.71149	0.0102642	0.0900159	ATP6V0E2
ENSG00000108666	-0.123581	-2.72262	0.0102711	0.0900185	C17orf75
ENSG00000241837	-0.265661	-2.71124	0.0102782	0.0900185	ATP5PO
ENSG00000266412	-0.0751992	-2.71202	0.0102854	0.0900185	NCOA4
ENSG00000101182	-0.184385	-2.71495	0.0102894	0.0900185	PSMA7
ENSG00000152942	-0.112031	-2.71432	0.0102915	0.0900185	RAD17
ENSG00000158458	0.34768	2.70265	0.0103	0.090045	NRG2
ENSG00000104472	-0.172837	-2.70638	0.0103323	0.0902084	CHRAC1
ENSG00000162437	-0.111779	-2.70986	0.0103348	0.0902084	RAVER2
ENSG00000150768	-0.159446	-2.71092	0.0103394	0.0902084	DLAT
ENSG00000181610	-0.21317	-2.70981	0.0103404	0.0902084	MRPS23
ENSG00000020129	0.189761	2.6352	0.0103462	0.0902118	NCDN
ENSG00000163512	-0.115694	-2.70932	0.0103562	0.0902518	AZI2
ENSG00000155093	0.206267	2.70208	0.0103846	0.0904292	PTPRN2
ENSG00000163638	0.264023	2.71383	0.0103875	0.0904292	ADAMTS9
ENSG00000133627	-0.174155	-2.7125	0.0104022	0.0904418	ACTR3B
ENSG00000115306	0.156062	2.70567	0.010406	0.0904418	SPTBN1
ENSG00000176623	-0.113527	-2.70817	0.0104088	0.0904418	RMDN1
ENSG00000229444	-0.353171	-2.70587	0.0104107	0.0904418	AL451062.1
ENSG00000172349	0.196968	2.70212	0.0104239	0.0905091	IL16
ENSG00000251192	-0.172238	-2.71864	0.0104544	0.0907271	ZNF674
ENSG00000120314	0.0954968	2.70687	0.0104741	0.0908507	WDR55
ENSG00000006757	-0.182084	-2.70289	0.0104896	0.0908603	PNPLA4
ENSG00000135596	0.27821	2.6935	0.0104903	0.0908603	MICAL1
ENSG00000104957	0.107737	2.69936	0.0104955	0.0908603	CCDC130
ENSG00000091483	-0.11042	-2.70334	0.0105003	0.0908603	FH
ENSG00000198046	-0.130874	-2.70209	0.0105026	0.0908603	ZNF667
ENSG00000167283	-0.236688	-2.70227	0.0105264	0.0910192	ATP5MG
ENSG00000114942	-0.267722	-2.69993	0.0105334	0.0910318	EEF1B2
ENSG00000187210	0.394105	2.68943	0.0105713	0.091258	GCNT1
ENSG00000139977	-0.113815	-2.69996	0.0105731	0.091258	NAA30
ENSG00000260314	0.362232	2.68456	0.010576	0.091258	MRC1
ENSG00000168268	0.340036	2.68748	0.0105883	0.091309	NT5DC2
ENSG00000173674	-0.131936	-2.70142	0.0105929	0.091309	EIF1AX
ENSG00000061918	0.217405	2.68962	0.0106183	0.0914447	GUCY1B1
ENSG00000024422	0.454523	2.70044	0.0106204	0.0914447	EHD2
ENSG00000176387	0.610315	2.70869	0.0106252	0.0914447	HSD11B2
ENSG00000139496	-0.120479	-2.6971	0.0106509	0.0915329	NUP58
ENSG00000102471	-0.184059	-2.69713	0.0106569	0.0915329	NDFIP2
ENSG00000182749	0.222712	2.71882	0.0106635	0.0915329	PAQR7
ENSG00000107816	0.133105	2.69712	0.0106642	0.0915329	LZTS2
ENSG00000164050	0.444899	2.68889	0.0106653	0.0915329	PLXNB1
ENSG00000234127	0.126211	2.69865	0.0106685	0.0915329	TRIM26
ENSG00000237436	-0.324898	-2.69485	0.0106788	0.0915633	CAMTA1-DT
ENSG00000127252	-0.215178	-2.6937	0.010703	0.0915633	PLAAT1
ENSG00000166033	0.37938	2.68596	0.010705	0.0915633	HTRA1
ENSG00000198416	-0.181891	-2.70532	0.0107055	0.0915633	ZNF658B
ENSG00000065978	-0.174922	-2.69486	0.0107074	0.0915633	YBX1
ENSG00000256029	-0.202399	-2.69796	0.0107106	0.0915633	AL590560.1
ENSG00000184203	-0.16464	-2.69473	0.0107158	0.0915633	PPP1R2
ENSG00000127184	-0.269229	-2.69511	0.0107161	0.0915633	COX7C
ENSG00000079337	0.243659	2.6979	0.0107366	0.0916916	RAPGEF3
ENSG00000109472	0.191759	2.69553	0.0107479	0.091741	CPE
ENSG00000171813	-0.186621	-2.69254	0.010764	0.0918307	PWWP2B
ENSG00000148950	-0.273446	-2.61974	0.0107821	0.0919264	IMMP1L
ENSG00000270629	0.228088	2.69138	0.0107926	0.0919264	NBPF14
ENSG00000165525	-0.120042	-2.69254	0.0108034	0.0919264	NEMF
ENSG00000213859	0.142909	2.68778	0.0108048	0.0919264	KCTD11
ENSG00000184640	0.160271	2.69373	0.0108137	0.0919264	SEPT9
ENSG00000111832	-0.241915	-2.69017	0.0108154	0.0919264	RWDD1
ENSG00000267121	0.373434	2.68119	0.0108289	0.0919264	AC008105.3
ENSG00000105639	0.444813	2.67708	0.0108318	0.0919264	JAK3
ENSG00000184831	-0.227691	-2.68707	0.010834	0.0919264	APOO
ENSG00000133878	-0.210636	-2.69434	0.010835	0.0919264	DUSP26
ENSG00000162959	-0.14258	-2.68984	0.0108399	0.0919264	MEMO1
ENSG00000114812	0.412232	2.69052	0.0108416	0.0919264	VIPR1
ENSG00000196411	0.364771	2.69992	0.0108555	0.0919976	EPHB4
ENSG00000130958	0.245189	2.69517	0.0108616	0.0920027	SLC35D2
ENSG00000116221	-0.124648	-2.68949	0.0108794	0.0921067	MRPL37
ENSG00000125885	-0.178859	-2.68757	0.0108976	0.0922138	MCM8
ENSG00000134769	-0.133928	-2.68878	0.0109099	0.0922707	DTNA
ENSG00000166963	0.525548	2.67763	0.010935	0.0924273	MAP1A
ENSG00000165983	-0.174477	-2.68782	0.0109451	0.0924273	PTER
ENSG00000151090	-0.170544	-2.61411	0.0109451	0.0924273	THRB
ENSG00000167994	0.240464	2.68257	0.0109688	0.0925802	RAB3IL1
ENSG00000100599	0.277379	2.68221	0.0109808	0.0926344	RIN3
ENSG00000164182	-0.219675	-2.61253	0.0109914	0.0926764	NDUFAF2
ENSG00000137996	-0.109892	-2.68936	0.0110084	0.0927269	RTCA
ENSG00000111801	0.225599	2.6734	0.0110098	0.0927269	BTN3A3
ENSG00000119688	0.119719	2.68108	0.0110185	0.0927269	ABCD4
ENSG00000196290	-0.138262	-2.61156	0.0110197	0.0927269	NIF3L1
ENSG00000125629	-0.123716	-2.68927	0.0110347	0.0927639	INSIG2
ENSG00000130414	-0.124375	-2.68288	0.0110389	0.0927639	NDUFA10
ENSG00000082482	-0.403085	-2.68039	0.0110408	0.0927639	KCNK2
ENSG00000125445	-0.15253	-2.68171	0.0110562	0.0928462	MRPS7
ENSG00000095906	-0.163931	-2.67978	0.0110828	0.0930042	NUBP2
ENSG00000152894	0.186714	2.68476	0.0110862	0.0930042	PTPRK
ENSG00000085733	0.169079	2.67955	0.0111231	0.0932664	CTTN
ENSG00000114544	-0.110587	-2.67928	0.0111334	0.0932682	SLC41A3
ENSG00000070756	0.155446	2.68011	0.0111345	0.0932682	PABPC1
ENSG00000163565	0.246379	2.66875	0.0111464	0.0933211	IFI16
ENSG00000197747	0.316832	2.67649	0.0111564	0.09333	S100A10
ENSG00000068097	0.135926	2.66474	0.0111642	0.09333	HEATR6
ENSG00000126777	-0.218047	-2.67507	0.0111643	0.09333	KTN1
ENSG00000270659	-0.241485	-2.67911	0.011176	0.0933809	AC079610.2
ENSG00000096063	-0.103188	-2.67853	0.0111831	0.0933928	SRPK1
ENSG00000277969	-0.227973	-2.67009	0.0111897	0.0934015	AC006449.6
ENSG00000261167	-0.180457	-2.6776	0.0112029	0.0934645	AC107027.3
ENSG00000213722	0.275744	2.67347	0.0112148	0.0935163	DDAH2
ENSG00000132773	0.144916	2.67597	0.0112284	0.0935428	TOE1
ENSG00000146674	0.358334	2.67109	0.0112292	0.0935428	IGFBP3
ENSG00000100478	-0.207086	-2.68754	0.0112376	0.0935656	AP4S1
ENSG00000162819	-0.116397	-2.67442	0.0112476	0.0935777	BROX
ENSG00000177981	-0.134605	-2.67668	0.0112556	0.0935777	ASB8
[truncated: 14,621 more rows]

[truncated: 3 more sheets: SD11, SD12, SD13]
